# Supplementary material for: Crystal structure and hydrogen bonding in the water-stabilized proton-transfer salt brucinium 4-amino­phenyl­arsonate tetra­hydrate
Source: Acta Crystallogr E Crystallogr Commun. 2016 Apr 29;72(Pt 5):751–5. doi: 10.1107/S2056989016006691 (PMC4908506; doi:10.1107/S2056989016006691)
Supplement: Supplementary file 1 [file e-72-00751-sup1.cif]

##############################################################################
#                                                                            #
# This CIF contains the data in a paper accepted for publication in          #
# Acta Crystallographica Section E. It conforms to the requirements of       #
# Notes for Authors for Acta Crystallographica Section E, and has been       #
# peer reviewed under the auspices of the IUCr Commission on Journals.       #
#                                                                            #
# Full details of the Crystallographic Information File format               #
# are given in the paper "The Crystallographic Information File (CIF):       #
# a New Standard Archive File for Crystallography" by S. R. Hall, F. H.      #
# Allen and I. D. Brown [Acta Cryst. (1991), A47, 655-685].                  #
#                                                                            #
# The current version of the core CIF dictionary is obtainable from          #
# ftp://ftp.iucr.org/pub/cif_core.dic.                                       #
#                                                                            #
# Software is freely available for graphical display of the structure(s)     #
# in this CIF. For information consult the CIF software page                 #
# http://www.iucr.org/resources/cif/software.                                #
#                                                                            #
# This file may be used for bona fide research purposes within the           #
# scientific community so long as proper attribution is given to the journal # 
# article from which it was obtained.                                        #
#                                                                            #
##############################################################################
data_global
_audit_creation_method     ' SHELXL97 (Sheldrick, 1997)'
_journal_date_recd_electronic     2016-04-11
_journal_date_accepted     2016-04-19
_journal_name_full     'Acta Crystallographica, Section E'
_journal_year     2016
_journal_volume     72
_journal_issue      5
_journal_page_first     751
_journal_page_last     755
_journal_paper_category     GM
_journal_paper_doi     10.1107/S2056989016006691
_journal_coeditor_code     LH5811
_publ_contact_author_name     'Dr Graham Smith'
_publ_contact_author_address
;
    Science and Engineering Faculty
    Queensland University of Technology
    GPO Box 2434, Brisbane 4001, Australia
;
_publ_contact_author_email     ' g.smith@qut.edu.au '
_publ_contact_author_fax     ' 61 7 3864 1804 '
_publ_contact_author_phone     ' 61 7 3300 2667 '
_publ_section_title
;
Crystal structure and hydrogen bonding in the water-stabilized proton-transfer
salt brucinium 4-aminophenylarsonate tetrahydrate
;
loop_
    _publ_author_name
    _publ_author_address
    ' Graham Smith '
;
 Science and Engineering Faculty
 Queensland University of Technology
 GPO Box 2434, Brisbane, Queensland 4001, Australia
;
    ' Urs D. Wermuth '
;
 Science and Engineering Faculty
 Queensland University of Technology
 GPO Box 2434, Brisbane, Queensland 4001, Australia
;
_publ_section_synopsis
;
The tetrahydrated brucinium salt of <i>p</i>-arsanilic acid forms a
three-dimensional hydrogen-bonded network featuring the previously described
undulating layered brucinium host substructure accommodating the anions and
water guest molecules and stabilized by cation--anion N---H...O and O---H...O
hydrogen-bonding interactions.
;
data_I
_audit_creation_method     SHELXL-97
_database_code_depnum_ccdc_archive     'CCDC 1475231'
_chemical_name_systematic
;
2,3-Dimethoxy-10-oxostrychnidinium 4-aminophenylarsonate tetrahydrate
;
_chemical_name_common     'brucinium <i>p</i>-arsanilate tetrahydrate'
_chemical_formula_moiety     'C23 H27 N2 O4 +, C6 H7 As N O3 -, 4(H2 O)'
_chemical_formula_sum     'C29 H42 As N3 O11'
_chemical_formula_iupac     '(C23 H27 N2 O4) [As (C6 H7 N) O2 (O H)], 4H2 O'
_chemical_formula_weight     683.58
_chemical_melting_point     ?
_symmetry_cell_setting     orthorhombic
_symmetry_space_group_name_H-M     'P 21 21 21'
_symmetry_space_group_name_Hall     'P 2ac 2ab'
loop_
    _symmetry_equiv_pos_site_id
    _symmetry_equiv_pos_as_xyz
    1 x,y,z
    2 1/2-x,-y,1/2+z
    3 1/2+x,1/2-y,-z
    4 -x,1/2+y,1/2-z
_cell_length_a     7.6553(3)
_cell_length_b     12.3238(5)
_cell_length_c     31.960(2)
_cell_angle_alpha     90.00
_cell_angle_beta     90.00
_cell_angle_gamma     90.00
_cell_volume     3015.2(3)
_cell_formula_units_Z     4
_cell_measurement_reflns_used     2822
_cell_measurement_theta_min     3.38
_cell_measurement_theta_max     27.89
_cell_measurement_temperature     200.0(10)
_exptl_crystal_description     'plate'
_exptl_crystal_colour     'colourless'
_exptl_crystal_size_max     0.36
_exptl_crystal_size_mid     0.34
_exptl_crystal_size_min     0.10
_exptl_crystal_density_diffrn     1.506
_exptl_crystal_density_meas     ?
_exptl_crystal_density_method     'not measured'
_exptl_crystal_F_000     1432
_exptl_absorpt_coefficient_mu     1.193
_exptl_absorpt_correction_type     multi-scan
_exptl_absorpt_process_details
;
(CrysAlis PRO; Rigaku OD, 2015)
;
_exptl_absorpt_correction_T_min     0.811
_exptl_absorpt_correction_T_max     0.980
_exptl_special_details
;
;
_diffrn_ambient_temperature     200.0(10)
_diffrn_radiation_type     MoK\a
_diffrn_radiation_wavelength     0.71073
_diffrn_radiation_source     'Enhance (Mo) X-ray source'
_diffrn_radiation_monochromator     graphite
_diffrn_measurement_device_type
                       'Oxford Diffraction Gemini-S CCD-detector diffractometer'
_diffrn_measurement_method     '\w scans'
_diffrn_detector_area_resol_mean     16.077
_diffrn_reflns_number     11983
_diffrn_reflns_av_R_equivalents     0.0318
_diffrn_reflns_av_sigmaI/netI     0.0625
_diffrn_reflns_theta_min     3.13
_diffrn_reflns_theta_max     29.52
_diffrn_reflns_theta_full     26.00
_diffrn_measured_fraction_theta_max     0.874
_diffrn_measured_fraction_theta_full     0.998
_diffrn_reflns_limit_h_min     -10
_diffrn_reflns_limit_h_max     6
_diffrn_reflns_limit_k_min     -16
_diffrn_reflns_limit_k_max     16
_diffrn_reflns_limit_l_min     -43
_diffrn_reflns_limit_l_max     25
_diffrn_standards_number     0
_diffrn_standards_interval_count     .
_diffrn_standards_interval_time     .
_diffrn_standards_decay_%     ?
_refine_special_details
;
 Refinement of F^2^ against ALL reflections.  The weighted R-factor wR and
 goodness of fit S are based on F^2^, conventional R-factors R are based
 on F, with F set to zero for negative F^2^. The threshold expression of
 F^2^ > 2sigma(F^2^) is used only for calculating R-factors(gt) etc. and is
 not relevant to the choice of reflections for refinement.  R-factors based
 on F^2^ are statistically about twice as large as those based on F, and R-
 factors based on ALL data will be even larger.
;
_reflns_number_total     6980
_reflns_number_gt     5901
_reflns_threshold_expression     'I>2\s(I)'
_refine_ls_structure_factor_coef     Fsqd
_refine_ls_matrix_type     full
_refine_ls_R_factor_all     0.0558
_refine_ls_R_factor_gt     0.0480
_refine_ls_wR_factor_gt     0.0904
_refine_ls_wR_factor_ref     0.0957
_refine_ls_goodness_of_fit_ref     1.048
_refine_ls_restrained_S_all     1.048
_refine_ls_number_reflns     6980
_refine_ls_number_parameters     433
_refine_ls_number_restraints     14
_refine_ls_hydrogen_treatment     mixed
_refine_ls_weighting_scheme     calc
_refine_ls_weighting_details
         'calc w=1/[\s^2^(Fo^2^)+(0.0414P)^2^+0.2011P] where P=(Fo^2^+2Fc^2^)/3'
_atom_sites_solution_hydrogens     geom
_atom_sites_solution_primary     direct
_atom_sites_solution_secondary     difmap
_refine_ls_shift/su_max     0.001
_refine_ls_shift/su_mean     0.000
_refine_diff_density_max     0.554
_refine_diff_density_min     -0.458
_refine_ls_extinction_method     none
_refine_ls_extinction_coef     ?
_refine_ls_abs_structure_details
;
Flack (1983), 3672 Friedel pairs
;
_refine_ls_abs_structure_Flack     -0.005(9)
loop_
    _atom_type_symbol
    _atom_type_description
    _atom_type_scat_dispersion_real
    _atom_type_scat_dispersion_imag
    _atom_type_scat_source
    'C' 'C' 0.0033 0.0016
                         'International Tables Vol C Tables 4.2.6.8 and 6.1.1.4'
    'H' 'H' 0.0000 0.0000
                         'International Tables Vol C Tables 4.2.6.8 and 6.1.1.4'
    'N' 'N' 0.0061 0.0033
                         'International Tables Vol C Tables 4.2.6.8 and 6.1.1.4'
    'O' 'O' 0.0106 0.0060
                         'International Tables Vol C Tables 4.2.6.8 and 6.1.1.4'
    'As' 'As' 0.0499 2.0058
                         'International Tables Vol C Tables 4.2.6.8 and 6.1.1.4'
_computing_data_collection
;
CrysAlis PRO (Rigaku OD, 2015)
;
_computing_cell_refinement
;
CrysAlis PRO (Rigaku OD, 2015)
;
_computing_data_reduction
;
CrysAlis PRO (Rigaku OD, 2015)
;
_computing_structure_solution
;
SIR92 (Altomare <i>et al.</i>, 1993)
;
_computing_structure_refinement
;
SHELXL97 (Sheldrick, 2008) within WinGX (Farrugia, 2012)
;
_computing_molecular_graphics
;
PLATON (Spek, 2009)
;
_computing_publication_material
;
PLATON (Spek, 2009)
;
loop_
    _atom_site_type_symbol
    _atom_site_label
    _atom_site_fract_x
    _atom_site_fract_y
    _atom_site_fract_z
    _atom_site_U_iso_or_equiv
    _atom_site_thermal_displace_type
    _atom_site_calc_flag
    _atom_site_refinement_flags
    _atom_site_occupancy
    _atom_site_disorder_assembly
    _atom_site_disorder_group
    O O2 0.2664(3) 0.56076(19) 0.24172(7) 0.0288(8) Uani d . 1.000 . .
    O O3 0.2324(3) 0.44912(19) 0.17363(7) 0.0251(7) Uani d . 1.000 . .
    O O24 0.2010(3) -0.13571(17) 0.32202(7) 0.0224(7) Uani d . 1.000 . .
    O O25 0.2193(4) 0.0496(2) 0.19539(7) 0.0336(9) Uani d . 1.000 . .
    N N9 0.1591(3) 0.1193(2) 0.25929(8) 0.0192(7) Uani d . 1.000 . .
    N N19 0.1326(4) 0.2044(2) 0.39973(8) 0.0220(8) Uani d D 1.000 . .
    C C1 0.2107(4) 0.4025(3) 0.28549(10) 0.0220(10) Uani d . 1.000 . .
    C C2 0.2316(4) 0.4525(3) 0.24709(10) 0.0206(10) Uani d . 1.000 . .
    C C3 0.2176(4) 0.3914(3) 0.21006(10) 0.0200(9) Uani d . 1.000 . .
    C C4 0.1912(4) 0.2806(2) 0.21125(9) 0.0192(9) Uani d . 1.000 . .
    C C5 0.1762(5) 0.2319(2) 0.25023(10) 0.0186(9) Uani d . 1.000 . .
    C C6 0.1822(5) 0.2909(3) 0.28690(9) 0.0200(9) Uani d . 1.000 . .
    C C7 0.1402(4) 0.2196(3) 0.32382(10) 0.0194(9) Uani d . 1.000 . .
    C C8 0.1639(4) 0.1035(3) 0.30544(9) 0.0178(9) Uani d . 1.000 . .
    C C10 0.2084(5) 0.0380(3) 0.23349(10) 0.0224(10) Uani d . 1.000 . .
    C C11 0.2482(5) -0.0701(3) 0.25362(11) 0.0244(11) Uani d . 1.000 . .
    C C12 0.3195(5) -0.0703(3) 0.29876(10) 0.0216(10) Uani d . 1.000 . .
    C C13 0.3369(4) 0.0468(3) 0.31477(9) 0.0173(9) Uani d . 1.000 . .
    C C14 0.3946(4) 0.0634(3) 0.36027(10) 0.0208(10) Uani d . 1.000 . .
    C C15 0.4243(4) 0.1858(3) 0.36540(11) 0.0217(10) Uani d . 1.000 . .
    C C16 0.2486(5) 0.2415(3) 0.36351(10) 0.0215(10) Uani d . 1.000 . .
    C C17 -0.0479(4) 0.2361(3) 0.33974(11) 0.0236(11) Uani d . 1.000 . .
    C C18 -0.0461(4) 0.1812(3) 0.38190(10) 0.0236(10) Uani d . 1.000 . .
    C C20 0.2066(5) 0.1088(3) 0.42293(9) 0.0234(10) Uani d . 1.000 . .
    C C21 0.2646(4) 0.0242(3) 0.39246(10) 0.0221(10) Uani d . 1.000 . .
    C C22 0.2076(5) -0.0761(3) 0.39424(10) 0.0235(10) Uani d . 1.000 . .
    C C23 0.2581(5) -0.1618(3) 0.36323(11) 0.0269(11) Uani d . 1.000 . .
    C C25 0.2845(6) 0.6248(3) 0.27850(12) 0.0400(14) Uani d . 1.000 . .
    C C26 0.2222(4) 0.3880(3) 0.13581(10) 0.0263(10) Uani d . 1.000 . .
    As As1A 0.18853(4) 0.38087(2) 0.500150(10)
                                             0.01940(10)
                                                       Uani d . 1.000 . .
    O O11A 0.0706(3) 0.2967(2) 0.52906(7) 0.0288(8) Uani d . 1.000 . .
    O O12A 0.1351(3) 0.37219(19) 0.44956(7) 0.0256(7) Uani d . 1.000 . .
    O O13A 0.4046(3) 0.3544(2) 0.50798(9) 0.0361(9) Uani d D 1.000 . .
    N N4A 0.1284(6) 0.8469(3) 0.55939(14) 0.0526(15) Uani d D 1.000 . .
    C C1A 0.1723(5) 0.5265(2) 0.51885(9) 0.0213(9) Uani d . 1.000 . .
    C C2A 0.0081(5) 0.5733(3) 0.52485(11) 0.0277(11) Uani d . 1.000 . .
    C C3A -0.0043(6) 0.6792(3) 0.53827(11) 0.0320(12) Uani d . 1.000 . .
    C C4A 0.1423(6) 0.7411(3) 0.54628(12) 0.0314(13) Uani d . 1.000 . .
    C C5A 0.3047(6) 0.6939(3) 0.53962(11) 0.0324(11) Uani d . 1.000 . .
    C C6A 0.3193(5) 0.5885(3) 0.52554(10) 0.0271(10) Uani d . 1.000 . .
    O O1W 0.4311(4) -0.0600(3) 0.13578(10) 0.0461(11) Uani d D 1.000 . .
    O O2W -0.2441(4) 0.3881(3) 0.43528(11) 0.0521(11) Uani d D 1.000 . .
    O O3W 0.4514(4) 0.8770(3) 0.61869(11) 0.0587(12) Uani d D 1.000 . .
    O O4W 0.2795(4) 0.5374(3) 0.40023(10) 0.0511(11) Uani d D 1.000 . .
    H H1 0.21570 0.44380 0.31060 0.0260 Uiso c R 1.000 . .
    H H4 0.18370 0.23920 0.18630 0.0230 Uiso c R 1.000 . .
    H H8 0.06440 0.05630 0.31430 0.0210 Uiso c R 1.000 . .
    H H12 0.43720 -0.10550 0.29900 0.0260 Uiso c R 1.000 . .
    H H13 0.42710 0.08270 0.29690 0.0210 Uiso c R 1.000 . .
    H H14 0.50800 0.02480 0.36480 0.0250 Uiso c R 1.000 . .
    H H16 0.26740 0.32150 0.36610 0.0260 Uiso c R 1.000 . .
    H H19 0.122(6) 0.258(3) 0.4190(11) 0.0620 Uiso d D 1.000 . .
    H H22 0.13050 -0.09540 0.41630 0.0280 Uiso c R 1.000 . .
    H H111 0.33410 -0.10810 0.23570 0.0290 Uiso c R 1.000 . .
    H H112 0.13960 -0.11370 0.25330 0.0290 Uiso c R 1.000 . .
    H H151 0.48150 0.20080 0.39260 0.0260 Uiso c R 1.000 . .
    H H152 0.50090 0.21300 0.34270 0.0260 Uiso c R 1.000 . .
    H H171 -0.07610 0.31420 0.34240 0.0280 Uiso c R 1.000 . .
    H H172 -0.13360 0.20150 0.32080 0.0280 Uiso c R 1.000 . .
    H H181 -0.06470 0.10210 0.37890 0.0280 Uiso c R 1.000 . .
    H H182 -0.13850 0.21120 0.40020 0.0280 Uiso c R 1.000 . .
    H H201 0.30700 0.13230 0.44020 0.0280 Uiso c R 1.000 . .
    H H202 0.11670 0.07810 0.44180 0.0280 Uiso c R 1.000 . .
    H H231 0.38680 -0.17010 0.36320 0.0320 Uiso c R 1.000 . .
    H H232 0.20630 -0.23190 0.37180 0.0320 Uiso c R 1.000 . .
    H H251 0.30870 0.70020 0.27070 0.0600 Uiso c R 1.000 . .
    H H252 0.38120 0.59660 0.29540 0.0600 Uiso c R 1.000 . .
    H H253 0.17600 0.62160 0.29470 0.0600 Uiso c R 1.000 . .
    H H261 0.23380 0.43690 0.11180 0.0390 Uiso c R 1.000 . .
    H H262 0.10930 0.35070 0.13440 0.0390 Uiso c R 1.000 . .
    H H263 0.31660 0.33430 0.13520 0.0390 Uiso c R 1.000 . .
    H H2A -0.09470 0.53230 0.51970 0.0330 Uiso c R 1.000 . .
    H H3A -0.11650 0.71040 0.54210 0.0390 Uiso c R 1.000 . .
    H H5A 0.40740 0.73490 0.54490 0.0390 Uiso c R 1.000 . .
    H H6A 0.43160 0.55850 0.52040 0.0330 Uiso c R 1.000 . .
    H H13A 0.445(6) 0.298(3) 0.4931(13) 0.0770 Uiso d D 1.000 . .
    H H41A 0.022(3) 0.876(4) 0.5617(15) 0.0620 Uiso d D 1.000 . .
    H H42A 0.227(3) 0.861(4) 0.5735(13) 0.0620 Uiso d D 1.000 . .
    H H11W 0.360(5) -0.029(4) 0.1548(10) 0.0770 Uiso d D 1.000 . .
    H H12W 0.358(5) -0.071(4) 0.1141(10) 0.0770 Uiso d D 1.000 . .
    H H21W -0.134(3) 0.406(4) 0.4425(16) 0.0770 Uiso d D 1.000 . .
    H H22W -0.273(7) 0.328(2) 0.4492(14) 0.0770 Uiso d D 1.000 . .
    H H31W 0.406(6) 0.917(3) 0.6400(11) 0.0770 Uiso d D 1.000 . .
    H H32W 0.548(4) 0.917(3) 0.6129(15) 0.0770 Uiso d D 1.000 . .
    H H41W 0.378(4) 0.512(4) 0.3885(15) 0.0770 Uiso d D 1.000 . .
    H H42W 0.242(7) 0.483(3) 0.4163(13) 0.0770 Uiso d D 1.000 . .
loop_
    _atom_site_aniso_label
    _atom_site_aniso_U_11
    _atom_site_aniso_U_22
    _atom_site_aniso_U_33
    _atom_site_aniso_U_12
    _atom_site_aniso_U_13
    _atom_site_aniso_U_23
    O2 0.0412(17) 0.0165(12) 0.0288(13) -0.0036(11) 0.0025(12) -0.0002(10)
    O3 0.0292(13) 0.0255(13) 0.0207(12) -0.0021(11) 0.0027(10) 0.0008(10)
    O24 0.0244(12) 0.0185(11) 0.0243(11) -0.0011(11) -0.0001(11) 0.0000(9)
    O25 0.0533(19) 0.0281(14) 0.0195(12) 0.0026(14) 0.0064(13) -0.0055(10)
    N9 0.0226(14) 0.0182(12) 0.0168(12) 0.0001(13) -0.0003(11) -0.0035(11)
    N19 0.0261(15) 0.0230(15) 0.0169(14) -0.0009(12) 0.0011(12) -0.0052(12)
    C1 0.0251(19) 0.0207(17) 0.0203(16) 0.0005(14) -0.0011(15) -0.0087(13)
    C2 0.0181(18) 0.0173(16) 0.0263(18) 0.0022(13) 0.0011(15) 0.0004(14)
    C3 0.0169(17) 0.0247(17) 0.0183(15) -0.0004(15) 0.0021(13) 0.0018(14)
    C4 0.0200(16) 0.0229(16) 0.0148(14) -0.0001(15) 0.0007(15) -0.0046(12)
    C5 0.0196(17) 0.0181(15) 0.0181(15) 0.0014(14) -0.0008(15) -0.0012(12)
    C6 0.0196(16) 0.0213(15) 0.0192(15) 0.0022(15) 0.0023(15) 0.0000(13)
    C7 0.0228(17) 0.0176(16) 0.0177(16) 0.0017(13) 0.0007(14) -0.0031(13)
    C8 0.0193(16) 0.0188(16) 0.0153(14) -0.0002(14) 0.0004(13) -0.0039(12)
    C10 0.0214(18) 0.0235(17) 0.0224(17) -0.0025(16) 0.0005(16) -0.0059(14)
    C11 0.030(2) 0.0184(17) 0.0248(18) 0.0021(14) -0.0014(16) -0.0066(14)
    C12 0.0204(17) 0.0190(16) 0.0255(17) 0.0035(16) 0.0024(16) -0.0047(13)
    C13 0.0137(16) 0.0175(15) 0.0208(16) -0.0005(13) 0.0031(13) -0.0038(12)
    C14 0.0164(17) 0.0248(18) 0.0211(17) 0.0020(14) -0.0029(14) -0.0028(14)
    C15 0.0210(18) 0.0250(18) 0.0192(17) -0.0039(15) -0.0021(15) -0.0058(15)
    C16 0.0291(18) 0.0173(16) 0.0182(16) -0.0043(13) 0.0024(15) -0.0043(13)
    C17 0.0249(19) 0.0242(19) 0.0216(17) 0.0053(15) 0.0030(15) -0.0054(14)
    C18 0.0186(17) 0.0283(19) 0.0239(18) 0.0018(15) 0.0061(15) -0.0032(15)
    C20 0.0289(18) 0.0239(17) 0.0175(15) -0.0004(17) -0.0029(15) 0.0001(14)
    C21 0.0204(17) 0.0257(18) 0.0201(16) 0.0025(14) -0.0065(14) 0.0003(14)
    C22 0.0229(18) 0.0272(17) 0.0205(16) 0.0019(15) -0.0026(16) 0.0032(13)
    C23 0.0284(19) 0.0210(17) 0.0314(19) -0.0009(14) -0.0039(16) 0.0031(15)
    C25 0.062(3) 0.0220(19) 0.036(2) -0.004(2) -0.002(2) -0.0032(17)
    C26 0.0268(19) 0.0317(19) 0.0204(15) 0.0005(17) -0.0019(14) 0.0030(16)
    As1A 0.0219(2) 0.01750(10)
                             0.01870(10)
                                       -0.00050(10)
                                                  0.0006(2) -0.0038(2)
    O11A 0.0363(15) 0.0273(13) 0.0229(12) -0.0063(12) 0.0047(11) -0.0041(11)
    O12A 0.0368(14) 0.0204(12) 0.0197(11) 0.0008(11) 0.0016(10) -0.0054(10)
    O13A 0.0239(12) 0.0339(14) 0.0505(19) 0.0038(11) -0.0055(13) -0.0178(13)
    N4A 0.060(3) 0.0279(19) 0.070(3) 0.0095(18) -0.011(2) -0.0174(18)
    C1A 0.0328(19) 0.0171(15) 0.0139(15) -0.0015(15) 0.0001(16) -0.0007(12)
    C2A 0.0270(19) 0.0250(19) 0.031(2) 0.0009(15) 0.0045(17) -0.0009(16)
    C3A 0.042(2) 0.026(2) 0.028(2) 0.0090(17) 0.0073(18) 0.0008(16)
    C4A 0.048(3) 0.0208(18) 0.0254(18) 0.0027(17) -0.0018(18) 0.0023(15)
    C5A 0.043(2) 0.0239(18) 0.0303(19) -0.0078(19) -0.0059(19) -0.0012(15)
    C6A 0.0313(19) 0.0277(18) 0.0224(16) -0.0030(17) -0.0018(18) -0.0022(14)
    O1W 0.0439(18) 0.0500(19) 0.0445(18) 0.0115(16) 0.0045(15) -0.0085(16)
    O2W 0.0453(17) 0.053(2) 0.058(2) 0.0021(17) 0.0002(16) 0.0257(18)
    O3W 0.059(2) 0.059(2) 0.058(2) -0.0071(19) 0.0088(17) -0.0055(18)
    O4W 0.050(2) 0.0452(19) 0.058(2) 0.0023(16) 0.0108(17) 0.0184(16)
_geom_special_details
;
 Bond distances, angles etc. have been calculated using the
 rounded fractional coordinates. All su's are estimated
 from the variances of the (full) variance-covariance matrix.
 The cell esds are taken into account in the estimation of
 distances, angles and torsion angles
;
loop_
    _geom_bond_atom_site_label_1
    _geom_bond_atom_site_label_2
    _geom_bond_site_symmetry_1
    _geom_bond_site_symmetry_2
    _geom_bond_distance
    _geom_bond_publ_flag
    As1A O12A . . 1.671(2) no
    As1A O13A . . 1.704(2) no
    As1A C1A . . 1.896(3) no
    As1A O11A . . 1.657(2) no
    O2 C2 . . 1.371(4) no
    O2 C25 . . 1.423(4) no
    O3 C26 . . 1.426(4) no
    O3 C3 . . 1.369(4) no
    O24 C23 . . 1.425(4) no
    O24 C12 . . 1.423(4) no
    O25 C10 . . 1.229(4) no
    O13A H13A . . 0.90(4) no
    O1W H12W . . 0.90(3) no
    O1W H11W . . 0.90(4) no
    O2W H22W . . 0.89(3) no
    O2W H21W . . 0.90(3) no
    O3W H32W . . 0.91(3) no
    O3W H31W . . 0.91(4) no
    N9 C5 . . 1.424(4) no
    N9 C10 . . 1.351(4) no
    N9 C8 . . 1.488(4) no
    N19 C16 . . 1.529(4) no
    N19 C18 . . 1.509(4) no
    N19 C20 . . 1.503(4) no
    O4W H42W . . 0.89(4) no
    O4W H41W . . 0.90(4) no
    N19 H19 . . 0.91(4) no
    N4A C4A . . 1.374(5) no
    N4A H41A . . 0.89(3) no
    N4A H42A . . 0.90(3) no
    C1 C2 . . 1.383(5) no
    C1 C6 . . 1.393(5) no
    C2 C3 . . 1.407(5) no
    C3 C4 . . 1.381(4) no
    C4 C5 . . 1.388(4) no
    C5 C6 . . 1.380(4) no
    C6 C7 . . 1.506(5) no
    C7 C17 . . 1.541(4) no
    C7 C16 . . 1.540(5) no
    C7 C8 . . 1.557(5) no
    C8 C13 . . 1.527(5) no
    C10 C11 . . 1.511(5) no
    C11 C12 . . 1.543(5) no
    C12 C13 . . 1.537(5) no
    C13 C14 . . 1.534(4) no
    C14 C21 . . 1.511(5) no
    C14 C15 . . 1.534(5) no
    C15 C16 . . 1.511(5) no
    C17 C18 . . 1.508(5) no
    C20 C21 . . 1.494(5) no
    C21 C22 . . 1.312(5) no
    C22 C23 . . 1.499(5) no
    C1 H1 . . 0.9500 no
    C4 H4 . . 0.9500 no
    C8 H8 . . 1.0000 no
    C11 H111 . . 0.9900 no
    C11 H112 . . 0.9900 no
    C12 H12 . . 1.0000 no
    C13 H13 . . 1.0000 no
    C14 H14 . . 1.0000 no
    C15 H152 . . 0.9900 no
    C15 H151 . . 0.9900 no
    C16 H16 . . 1.0000 no
    C17 H171 . . 0.9900 no
    C17 H172 . . 0.9900 no
    C18 H182 . . 0.9900 no
    C18 H181 . . 0.9900 no
    C20 H202 . . 0.9900 no
    C20 H201 . . 0.9900 no
    C22 H22 . . 0.9500 no
    C23 H232 . . 0.9900 no
    C23 H231 . . 0.9900 no
    C25 H252 . . 0.9800 no
    C25 H251 . . 0.9800 no
    C25 H253 . . 0.9800 no
    C26 H262 . . 0.9800 no
    C26 H263 . . 0.9800 no
    C26 H261 . . 0.9800 no
    C1A C6A . . 1.377(5) no
    C1A C2A . . 1.396(5) no
    C2A C3A . . 1.377(5) no
    C3A C4A . . 1.381(6) no
    C4A C5A . . 1.389(6) no
    C5A C6A . . 1.379(5) no
    C2A H2A . . 0.9500 no
    C3A H3A . . 0.9500 no
    C5A H5A . . 0.9500 no
    C6A H6A . . 0.9500 no
loop_
    _geom_angle_atom_site_label_1
    _geom_angle_atom_site_label_2
    _geom_angle_atom_site_label_3
    _geom_angle_site_symmetry_1
    _geom_angle_site_symmetry_2
    _geom_angle_site_symmetry_3
    _geom_angle
    _geom_angle_publ_flag
    O12A As1A C1A . . . 110.46(12) no
    O13A As1A C1A . . . 101.45(14) no
    O12A As1A O13A . . . 111.55(13) no
    O11A As1A C1A . . . 112.41(13) no
    O11A As1A O12A . . . 111.48(11) no
    O11A As1A O13A . . . 109.09(12) no
    C2 O2 C25 . . . 117.1(3) no
    C3 O3 C26 . . . 116.2(3) no
    C12 O24 C23 . . . 114.5(3) no
    As1A O13A H13A . . . 114(3) no
    H11W O1W H12W . . . 102(3) no
    H21W O2W H22W . . . 108(5) no
    H31W O3W H32W . . . 100(4) no
    C8 N9 C10 . . . 120.1(3) no
    C5 N9 C10 . . . 125.0(3) no
    C5 N9 C8 . . . 109.1(2) no
    C16 N19 C18 . . . 107.3(2) no
    C16 N19 C20 . . . 112.9(3) no
    C18 N19 C20 . . . 112.3(3) no
    H41W O4W H42W . . . 104(4) no
    C20 N19 H19 . . . 106(2) no
    C18 N19 H19 . . . 108(3) no
    C16 N19 H19 . . . 110(3) no
    H41A N4A H42A . . . 130(4) no
    C4A N4A H42A . . . 106(3) no
    C4A N4A H41A . . . 119(3) no
    C2 C1 C6 . . . 119.1(3) no
    O2 C2 C1 . . . 124.6(3) no
    O2 C2 C3 . . . 115.5(3) no
    C1 C2 C3 . . . 120.0(3) no
    O3 C3 C2 . . . 115.5(3) no
    O3 C3 C4 . . . 123.3(3) no
    C2 C3 C4 . . . 121.2(3) no
    C3 C4 C5 . . . 117.7(3) no
    C4 C5 C6 . . . 122.1(3) no
    N9 C5 C4 . . . 127.7(3) no
    N9 C5 C6 . . . 110.1(3) no
    C5 C6 C7 . . . 110.5(3) no
    C1 C6 C7 . . . 129.4(3) no
    C1 C6 C5 . . . 119.9(3) no
    C6 C7 C8 . . . 102.5(3) no
    C16 C7 C17 . . . 102.0(3) no
    C6 C7 C17 . . . 112.4(3) no
    C8 C7 C17 . . . 110.8(3) no
    C6 C7 C16 . . . 115.4(3) no
    C8 C7 C16 . . . 114.1(3) no
    C7 C8 C13 . . . 116.6(3) no
    N9 C8 C7 . . . 104.5(3) no
    N9 C8 C13 . . . 106.0(2) no
    O25 C10 C11 . . . 120.7(3) no
    O25 C10 N9 . . . 122.5(3) no
    N9 C10 C11 . . . 116.8(3) no
    C10 C11 C12 . . . 118.1(3) no
    O24 C12 C11 . . . 105.3(3) no
    O24 C12 C13 . . . 114.4(3) no
    C11 C12 C13 . . . 109.9(3) no
    C8 C13 C12 . . . 106.8(3) no
    C8 C13 C14 . . . 112.0(3) no
    C12 C13 C14 . . . 117.8(3) no
    C13 C14 C15 . . . 106.0(3) no
    C15 C14 C21 . . . 109.8(3) no
    C13 C14 C21 . . . 114.4(3) no
    C14 C15 C16 . . . 108.1(3) no
    C7 C16 C15 . . . 115.7(3) no
    N19 C16 C7 . . . 105.0(3) no
    N19 C16 C15 . . . 110.5(3) no
    C7 C17 C18 . . . 103.1(3) no
    N19 C18 C17 . . . 105.1(3) no
    N19 C20 C21 . . . 109.7(2) no
    C14 C21 C20 . . . 114.6(3) no
    C14 C21 C22 . . . 123.4(3) no
    C20 C21 C22 . . . 122.0(3) no
    C21 C22 C23 . . . 123.3(3) no
    O24 C23 C22 . . . 111.9(3) no
    C6 C1 H1 . . . 120.00 no
    C2 C1 H1 . . . 120.00 no
    C5 C4 H4 . . . 121.00 no
    C3 C4 H4 . . . 121.00 no
    N9 C8 H8 . . . 110.00 no
    C7 C8 H8 . . . 110.00 no
    C13 C8 H8 . . . 110.00 no
    C12 C11 H111 . . . 108.00 no
    C10 C11 H111 . . . 108.00 no
    C10 C11 H112 . . . 108.00 no
    H111 C11 H112 . . . 107.00 no
    C12 C11 H112 . . . 108.00 no
    O24 C12 H12 . . . 109.00 no
    C13 C12 H12 . . . 109.00 no
    C11 C12 H12 . . . 109.00 no
    C8 C13 H13 . . . 107.00 no
    C12 C13 H13 . . . 107.00 no
    C14 C13 H13 . . . 106.00 no
    C15 C14 H14 . . . 109.00 no
    C21 C14 H14 . . . 109.00 no
    C13 C14 H14 . . . 109.00 no
    H151 C15 H152 . . . 109.00 no
    C16 C15 H151 . . . 110.00 no
    C16 C15 H152 . . . 110.00 no
    C14 C15 H151 . . . 110.00 no
    C14 C15 H152 . . . 110.00 no
    N19 C16 H16 . . . 108.00 no
    C15 C16 H16 . . . 108.00 no
    C7 C16 H16 . . . 109.00 no
    C7 C17 H171 . . . 111.00 no
    C7 C17 H172 . . . 111.00 no
    C18 C17 H171 . . . 111.00 no
    C18 C17 H172 . . . 111.00 no
    H171 C17 H172 . . . 109.00 no
    H181 C18 H182 . . . 109.00 no
    C17 C18 H182 . . . 111.00 no
    N19 C18 H182 . . . 111.00 no
    C17 C18 H181 . . . 111.00 no
    N19 C18 H181 . . . 111.00 no
    C21 C20 H201 . . . 110.00 no
    N19 C20 H202 . . . 110.00 no
    H201 C20 H202 . . . 108.00 no
    N19 C20 H201 . . . 110.00 no
    C21 C20 H202 . . . 110.00 no
    C23 C22 H22 . . . 118.00 no
    C21 C22 H22 . . . 118.00 no
    O24 C23 H232 . . . 109.00 no
    O24 C23 H231 . . . 109.00 no
    H231 C23 H232 . . . 108.00 no
    C22 C23 H232 . . . 109.00 no
    C22 C23 H231 . . . 109.00 no
    H251 C25 H253 . . . 109.00 no
    H252 C25 H253 . . . 110.00 no
    H251 C25 H252 . . . 109.00 no
    O2 C25 H253 . . . 109.00 no
    O2 C25 H251 . . . 110.00 no
    O2 C25 H252 . . . 109.00 no
    O3 C26 H261 . . . 110.00 no
    H261 C26 H262 . . . 109.00 no
    H261 C26 H263 . . . 109.00 no
    H262 C26 H263 . . . 109.00 no
    O3 C26 H262 . . . 110.00 no
    O3 C26 H263 . . . 109.00 no
    As1A C1A C2A . . . 119.6(3) no
    C2A C1A C6A . . . 119.0(3) no
    As1A C1A C6A . . . 121.4(3) no
    C1A C2A C3A . . . 119.8(4) no
    C2A C3A C4A . . . 121.7(4) no
    N4A C4A C5A . . . 120.9(4) no
    N4A C4A C3A . . . 121.2(4) no
    C3A C4A C5A . . . 117.9(4) no
    C4A C5A C6A . . . 121.1(4) no
    C1A C6A C5A . . . 120.5(4) no
    C1A C2A H2A . . . 120.00 no
    C3A C2A H2A . . . 120.00 no
    C2A C3A H3A . . . 119.00 no
    C4A C3A H3A . . . 119.00 no
    C6A C5A H5A . . . 119.00 no
    C4A C5A H5A . . . 119.00 no
    C1A C6A H6A . . . 120.00 no
    C5A C6A H6A . . . 120.00 no
loop_
    _geom_torsion_atom_site_label_1
    _geom_torsion_atom_site_label_2
    _geom_torsion_atom_site_label_3
    _geom_torsion_atom_site_label_4
    _geom_torsion_site_symmetry_1
    _geom_torsion_site_symmetry_2
    _geom_torsion_site_symmetry_3
    _geom_torsion_site_symmetry_4
    _geom_torsion
    _geom_torsion_publ_flag
    O11A As1A C1A C2A . . . . -51.9(3) no
    O11A As1A C1A C6A . . . . 130.0(2) no
    O12A As1A C1A C2A . . . . 73.4(3) no
    O12A As1A C1A C6A . . . . -104.8(3) no
    O13A As1A C1A C2A . . . . -168.3(3) no
    O13A As1A C1A C6A . . . . 13.6(3) no
    C25 O2 C2 C1 . . . . 1.0(5) no
    C25 O2 C2 C3 . . . . -178.9(3) no
    C26 O3 C3 C2 . . . . 178.7(3) no
    C26 O3 C3 C4 . . . . -1.1(4) no
    C23 O24 C12 C13 . . . . -69.2(4) no
    C12 O24 C23 C22 . . . . 87.0(4) no
    C23 O24 C12 C11 . . . . 170.0(3) no
    C8 N9 C5 C6 . . . . -3.2(4) no
    C8 N9 C5 C4 . . . . 174.7(3) no
    C5 N9 C10 O25 . . . . -24.5(5) no
    C10 N9 C5 C4 . . . . 22.1(6) no
    C10 N9 C5 C6 . . . . -155.9(3) no
    C5 N9 C8 C7 . . . . 13.4(3) no
    C5 N9 C8 C13 . . . . -110.4(3) no
    C10 N9 C8 C7 . . . . 167.6(3) no
    C10 N9 C8 C13 . . . . 43.9(4) no
    C8 N9 C10 O25 . . . . -174.4(3) no
    C8 N9 C10 C11 . . . . 6.3(5) no
    C5 N9 C10 C11 . . . . 156.3(3) no
    C20 N19 C16 C15 . . . . -10.7(4) no
    C16 N19 C18 C17 . . . . -16.7(3) no
    C18 N19 C16 C7 . . . . -9.6(3) no
    C18 N19 C16 C15 . . . . -134.9(3) no
    C20 N19 C16 C7 . . . . 114.7(3) no
    C18 N19 C20 C21 . . . . 74.2(3) no
    C20 N19 C18 C17 . . . . -141.3(3) no
    C16 N19 C20 C21 . . . . -47.3(4) no
    C2 C1 C6 C7 . . . . -174.0(3) no
    C6 C1 C2 O2 . . . . -177.6(3) no
    C6 C1 C2 C3 . . . . 2.3(5) no
    C2 C1 C6 C5 . . . . 0.4(5) no
    C1 C2 C3 C4 . . . . -3.1(5) no
    O2 C2 C3 O3 . . . . -3.0(4) no
    O2 C2 C3 C4 . . . . 176.9(3) no
    C1 C2 C3 O3 . . . . 177.1(3) no
    O3 C3 C4 C5 . . . . -179.2(3) no
    C2 C3 C4 C5 . . . . 1.0(5) no
    C3 C4 C5 N9 . . . . -176.0(3) no
    C3 C4 C5 C6 . . . . 1.8(5) no
    N9 C5 C6 C7 . . . . -9.0(4) no
    N9 C5 C6 C1 . . . . 175.6(3) no
    C4 C5 C6 C1 . . . . -2.5(6) no
    C4 C5 C6 C7 . . . . 172.9(3) no
    C5 C6 C7 C16 . . . . 141.2(3) no
    C1 C6 C7 C8 . . . . -168.6(4) no
    C1 C6 C7 C16 . . . . -44.0(5) no
    C1 C6 C7 C17 . . . . 72.5(5) no
    C5 C6 C7 C8 . . . . 16.6(4) no
    C5 C6 C7 C17 . . . . -102.4(4) no
    C17 C7 C8 C13 . . . . -140.8(3) no
    C6 C7 C16 N19 . . . . 153.5(3) no
    C8 C7 C16 N19 . . . . -88.2(3) no
    C8 C7 C16 C15 . . . . 33.9(4) no
    C17 C7 C16 N19 . . . . 31.3(3) no
    C17 C7 C16 C15 . . . . 153.4(3) no
    C6 C7 C17 C18 . . . . -166.0(3) no
    C8 C7 C17 C18 . . . . 80.1(3) no
    C6 C7 C16 C15 . . . . -84.4(4) no
    C6 C7 C8 N9 . . . . -17.5(3) no
    C6 C7 C8 C13 . . . . 99.1(3) no
    C16 C7 C8 N9 . . . . -142.9(3) no
    C16 C7 C8 C13 . . . . -26.3(4) no
    C17 C7 C8 N9 . . . . 102.6(3) no
    C16 C7 C17 C18 . . . . -41.8(3) no
    N9 C8 C13 C12 . . . . -71.7(3) no
    N9 C8 C13 C14 . . . . 158.0(3) no
    C7 C8 C13 C14 . . . . 42.2(4) no
    C7 C8 C13 C12 . . . . 172.5(3) no
    O25 C10 C11 C12 . . . . 150.9(4) no
    N9 C10 C11 C12 . . . . -29.9(5) no
    C10 C11 C12 C13 . . . . -0.2(4) no
    C10 C11 C12 O24 . . . . 123.5(3) no
    C11 C12 C13 C8 . . . . 49.1(3) no
    O24 C12 C13 C8 . . . . -69.1(3) no
    O24 C12 C13 C14 . . . . 57.9(4) no
    C11 C12 C13 C14 . . . . 176.1(3) no
    C12 C13 C14 C15 . . . . 172.5(3) no
    C8 C13 C14 C15 . . . . -63.1(3) no
    C8 C13 C14 C21 . . . . 58.1(4) no
    C12 C13 C14 C21 . . . . -66.4(4) no
    C15 C14 C21 C22 . . . . 176.6(3) no
    C21 C14 C15 C16 . . . . -54.5(3) no
    C13 C14 C15 C16 . . . . 69.6(3) no
    C15 C14 C21 C20 . . . . -4.2(4) no
    C13 C14 C21 C20 . . . . -123.2(3) no
    C13 C14 C21 C22 . . . . 57.6(5) no
    C14 C15 C16 N19 . . . . 62.7(3) no
    C14 C15 C16 C7 . . . . -56.4(4) no
    C7 C17 C18 N19 . . . . 36.4(3) no
    N19 C20 C21 C14 . . . . 56.0(4) no
    N19 C20 C21 C22 . . . . -124.8(4) no
    C20 C21 C22 C23 . . . . 177.7(3) no
    C14 C21 C22 C23 . . . . -3.2(5) no
    C21 C22 C23 O24 . . . . -62.7(5) no
    As1A C1A C2A C3A . . . . -179.7(3) no
    C6A C1A C2A C3A . . . . -1.6(5) no
    As1A C1A C6A C5A . . . . -179.2(3) no
    C2A C1A C6A C5A . . . . 2.7(5) no
    C1A C2A C3A C4A . . . . -0.4(5) no
    C2A C3A C4A N4A . . . . 179.6(4) no
    C2A C3A C4A C5A . . . . 1.2(5) no
    N4A C4A C5A C6A . . . . -178.5(4) no
    C3A C4A C5A C6A . . . . -0.1(5) no
    C4A C5A C6A C1A . . . . -1.8(5) no
loop_
    _geom_hbond_atom_site_label_D
    _geom_hbond_atom_site_label_H
    _geom_hbond_atom_site_label_A
    _geom_hbond_site_symmetry_A
    _geom_hbond_distance_DH
    _geom_hbond_distance_HA
    _geom_hbond_distance_DA
    _geom_hbond_angle_DHA
    _geom_hbond_publ_flag
    N19 H19 O12A . 0.91(4) 1.72(4) 2.610(3) 168(4) yes
    N4A H41A O4W 3_466 0.89(3) 2.46(4) 3.291(5) 155(4) yes
    N4A H42A O3W . 0.90(3) 2.25(3) 3.137(6) 169(4) yes
    O13A H13A O11A 3_556 0.90(4) 1.67(4) 2.546(3) 165(4) yes
    O1W H11W O25 . 0.90(4) 1.95(4) 2.843(4) 175(3) yes
    O1W H12W O2W 4_545 0.90(3) 1.87(4) 2.760(5) 168(4) yes
    O2W H21W O12A . 0.90(3) 2.11(3) 2.945(4) 153(4) yes
    O2W H22W O11A 3_456 0.89(3) 2.07(4) 2.915(4) 158(5) yes
    O3W H31W O25 2_565 0.91(4) 2.06(4) 2.922(4) 159(3) yes
    O3W H32W O4W 3_566 0.91(3) 1.91(3) 2.791(4) 164(3) yes
    O4W H41W O1W 4_655 0.90(4) 1.88(4) 2.770(5) 172(5) yes
    O4W H42W O12A . 0.89(4) 1.91(4) 2.802(4) 174(5) yes
    C4 H4 O25 . 0.95 2.37 2.900(4) 115 no
    C6A H6A O13A . 0.95 2.55 3.011(4) 110 no
    C8 H8 O24 . 1.00 2.60 3.009(4) 104 no
    C14 H14 O3 4_645 1.00 2.52 3.363(4) 142 yes
    C15 H151 O11A 3_556 0.99 2.60 3.561(4) 165 yes
    C18 H182 O2W . 0.99 2.58 3.422(5) 143 yes
    C20 H201 O11A 3_556 0.99 2.41 3.388(4) 170 yes
    C20 H202 O13A 3_456 0.99 2.43 3.229(4) 137 yes
_iucr_refine_instructions_details
;
TITL gs16gs2 PARSBRU in P212121
CELL  0.71073   7.6553  12.3238  31.9598   90.000   90.000   90.000
ZERR     4.00   0.0003   0.0005   0.0020    0.000    0.000    0.000
LATT  -1
SYMM  1/2 - X, - Y, 1/2 + Z
SYMM  1/2 + X, 1/2 - Y, - Z
SYMM  - X, 1/2 + Y, 1/2 - Z
SFAC  C    H    N    O    AS
UNIT  116  168  12   44   4
MERG   2
DFIX  0.90 0.01 N19 H19 N4A H41A N4A H42A
DFIX  0.90  0.01 O13A H13A
DFIX  0.90 0.01 O2W H21W O2W H22W O3W H31W O3W H32W O4W H41W O4W H42W
DFIX  0.90  0.01  O1W H11W O1W H12W
DANG  1.40  0.03  H11W H12W
DANG  1.40  0.03  H31W H32W
FMAP   2
PLAN   10
ACTA    52.00
BOND   $H
L.S.  10
TEMP   -73.00
WGHT    0.041400    0.201100
FVAR       2.48575
AS1A  5    0.188529    0.380873    0.500149    11.00000    0.02191    0.01754 =
         0.01871   -0.00380    0.00056   -0.00053
O11A  4    0.070639    0.296714    0.529057    11.00000    0.03627    0.02727 =
         0.02286   -0.00406    0.00475   -0.00635
O12A  4    0.135053    0.372187    0.449560    11.00000    0.03682    0.02040 =
         0.01969   -0.00535    0.00157    0.00080
O13A  4    0.404555    0.354393    0.507977    11.00000    0.02391    0.03395 =
         0.05050   -0.01780   -0.00546    0.00378
N4A   3    0.128419    0.846855    0.559393    11.00000    0.05984    0.02791 =
         0.06994   -0.01743   -0.01096    0.00949
C1A   1    0.172306    0.526479    0.518847    11.00000    0.03280    0.01711 =
         0.01385   -0.00068    0.00011   -0.00149
C2A   1    0.008101    0.573326    0.524854    11.00000    0.02701    0.02502 =
         0.03079   -0.00093    0.00451    0.00085
AFIX  43
H2A   2   -0.094712    0.532277    0.519701    11.00000   -1.20000
AFIX   0
C3A   1   -0.004250    0.679173    0.538267    11.00000    0.04191    0.02596 =
         0.02848    0.00082    0.00733    0.00898
AFIX  43
H3A   2   -0.116537    0.710444    0.542110    11.00000   -1.20000
AFIX   0
C4A   1    0.142274    0.741095    0.546281    11.00000    0.04776    0.02078 =
         0.02538    0.00229   -0.00176    0.00272
C5A   1    0.304654    0.693889    0.539618    11.00000    0.04298    0.02387 =
         0.03026   -0.00120   -0.00588   -0.00777
AFIX  43
H5A   2    0.407424    0.734911    0.544850    11.00000   -1.20000
AFIX   0
C6A   1    0.319291    0.588537    0.525544    11.00000    0.03127    0.02769 =
         0.02244   -0.00222   -0.00184   -0.00304
AFIX  43
H6A   2    0.431583    0.558527    0.520427    11.00000   -1.20000
AFIX   0
N9    3    0.159133    0.119328    0.259286    11.00000    0.02260    0.01822 =
         0.01680   -0.00351   -0.00035    0.00008
N19   3    0.132580    0.204371    0.399734    11.00000    0.02605    0.02302 =
         0.01692   -0.00518    0.00114   -0.00090
O24   4    0.200972   -0.135714    0.322022    11.00000    0.02440    0.01854 =
         0.02426    0.00001   -0.00010   -0.00109
O25   4    0.219346    0.049639    0.195393    11.00000    0.05329    0.02813 =
         0.01952   -0.00547    0.00641    0.00262
O3    4    0.232386    0.449118    0.173632    11.00000    0.02921    0.02550 =
         0.02071    0.00084    0.00274   -0.00213
O2    4    0.266406    0.560762    0.241717    11.00000    0.04116    0.01655 =
         0.02884   -0.00024    0.00249   -0.00360
C7    1    0.140246    0.219639    0.323820    11.00000    0.02278    0.01764 =
         0.01765   -0.00306    0.00065    0.00166
C13   1    0.336910    0.046826    0.314768    11.00000    0.01375    0.01747 =
         0.02084   -0.00381    0.00312   -0.00053
AFIX  13
H13   2    0.427130    0.082721    0.296868    11.00000   -1.20000
AFIX   0
C8    1    0.163890    0.103536    0.305442    11.00000    0.01933    0.01884 =
         0.01531   -0.00394    0.00041   -0.00015
AFIX  13
H8    2    0.064361    0.056308    0.314331    11.00000   -1.20000
AFIX   0
C5    1    0.176232    0.231916    0.250225    11.00000    0.01964    0.01810 =
         0.01812   -0.00117   -0.00080    0.00137
C22   1    0.207636   -0.076100    0.394242    11.00000    0.02292    0.02716 =
         0.02047    0.00325   -0.00261    0.00194
AFIX  43
H22   2    0.130501   -0.095405    0.416305    11.00000   -1.20000
AFIX   0
C18   1   -0.046090    0.181180    0.381902    11.00000    0.01863    0.02827 =
         0.02391   -0.00321    0.00606    0.00179
AFIX  23
H181  2   -0.064739    0.102071    0.378895    11.00000   -1.20000
H182  2   -0.138528    0.211222    0.400207    11.00000   -1.20000
AFIX   0
C15   1    0.424330    0.185762    0.365397    11.00000    0.02102    0.02498 =
         0.01915   -0.00576   -0.00214   -0.00389
AFIX  23
H151  2    0.481524    0.200808    0.392566    11.00000   -1.20000
H152  2    0.500867    0.213022    0.342748    11.00000   -1.20000
AFIX   0
C4    1    0.191242    0.280610    0.211254    11.00000    0.01996    0.02291 =
         0.01480   -0.00455    0.00072   -0.00009
AFIX  43
H4    2    0.183661    0.239166    0.186256    11.00000   -1.20000
AFIX   0
C16   1    0.248604    0.241470    0.363513    11.00000    0.02911    0.01731 =
         0.01825   -0.00428    0.00241   -0.00426
AFIX  13
H16   2    0.267377    0.321500    0.366057    11.00000   -1.20000
AFIX   0
C1    1    0.210713    0.402547    0.285494    11.00000    0.02509    0.02073 =
         0.02034   -0.00872   -0.00112    0.00052
AFIX  43
H1    2    0.215687    0.443756    0.310587    11.00000   -1.20000
AFIX   0
C2    1    0.231642    0.452519    0.247087    11.00000    0.01811    0.01731 =
         0.02625    0.00036    0.00111    0.00224
C12   1    0.319476   -0.070336    0.298758    11.00000    0.02045    0.01901 =
         0.02550   -0.00471    0.00236    0.00353
AFIX  13
H12   2    0.437227   -0.105464    0.298970    11.00000   -1.20000
AFIX   0
C11   1    0.248229   -0.070088    0.253623    11.00000    0.03041    0.01844 =
         0.02477   -0.00656   -0.00138    0.00208
AFIX  23
H111  2    0.334110   -0.108137    0.235703    11.00000   -1.20000
H112  2    0.139646   -0.113713    0.253311    11.00000   -1.20000
AFIX   0
C26   1    0.222234    0.387987    0.135808    11.00000    0.02684    0.03173 =
         0.02036    0.00305   -0.00193    0.00054
AFIX  33
H261  2    0.233846    0.436939    0.111804    11.00000   -1.50000
H262  2    0.109272    0.350743    0.134436    11.00000   -1.50000
H263  2    0.316610    0.334281    0.135199    11.00000   -1.50000
AFIX   0
C3    1    0.217594    0.391448    0.210064    11.00000    0.01692    0.02474 =
         0.01827    0.00182    0.00208   -0.00041
C10   1    0.208429    0.038001    0.233493    11.00000    0.02138    0.02347 =
         0.02242   -0.00594    0.00049   -0.00251
C17   1   -0.047858    0.236078    0.339744    11.00000    0.02488    0.02424 =
         0.02165   -0.00544    0.00300    0.00528
AFIX  23
H171  2   -0.076080    0.314163    0.342435    11.00000   -1.20000
H172  2   -0.133573    0.201509    0.320761    11.00000   -1.20000
AFIX   0
C21   1    0.264607    0.024236    0.392456    11.00000    0.02043    0.02567 =
         0.02010    0.00032   -0.00653    0.00251
C6    1    0.182232    0.290947    0.286905    11.00000    0.01961    0.02126 =
         0.01920    0.00003    0.00226    0.00225
C23   1    0.258130   -0.161754    0.363232    11.00000    0.02838    0.02096 =
         0.03139    0.00308   -0.00385   -0.00093
AFIX  23
H231  2    0.386755   -0.170086    0.363246    11.00000   -1.20000
H232  2    0.206338   -0.231935    0.371792    11.00000   -1.20000
AFIX   0
C20   1    0.206619    0.108750    0.422929    11.00000    0.02890    0.02386 =
         0.01752    0.00006   -0.00285   -0.00045
AFIX  23
H201  2    0.307039    0.132339    0.440198    11.00000   -1.20000
H202  2    0.116714    0.078079    0.441795    11.00000   -1.20000
AFIX   0
C14   1    0.394554    0.063386    0.360272    11.00000    0.01642    0.02483 =
         0.02108   -0.00277   -0.00288    0.00205
AFIX  13
H14   2    0.507975    0.024848    0.364757    11.00000   -1.20000
AFIX   0
C25   1    0.284496    0.624750    0.278502    11.00000    0.06211    0.02202 =
         0.03584   -0.00322   -0.00206   -0.00403
AFIX  33
H251  2    0.308724    0.700154    0.270681    11.00000   -1.50000
H252  2    0.381179    0.596609    0.295419    11.00000   -1.50000
H253  2    0.176048    0.621575    0.294749    11.00000   -1.50000
AFIX   0
O1W   4    0.431124   -0.060040    0.135782    11.00000    0.04394    0.04997 =
         0.04447   -0.00855    0.00448    0.01151
O2W   4   -0.244094    0.388123    0.435278    11.00000    0.04527    0.05305 =
         0.05840    0.02572    0.00023    0.00209
O3W   4    0.451413    0.877036    0.618694    11.00000    0.05875    0.05915 =
         0.05766   -0.00552    0.00878   -0.00707
O4W   4    0.279493    0.537368    0.400226    11.00000    0.05029    0.04519 =
         0.05829    0.01842    0.01085    0.00229
H13A  2    0.444974    0.297857    0.493055    11.00000   -1.50000
H41A  2    0.021639    0.875791    0.561650    11.00000   -1.20000
H42A  2    0.227130    0.860728    0.573525    11.00000   -1.20000
H19   2    0.122367    0.257684    0.419018    11.00000   -1.20000
H11W  2    0.360454   -0.029202    0.154783    11.00000   -1.50000
H12W  2    0.358337   -0.071234    0.114074    11.00000   -1.50000
H21W  2   -0.134323    0.405664    0.442458    11.00000   -1.50000
H22W  2   -0.273257    0.327780    0.449215    11.00000   -1.50000
H31W  2    0.406453    0.916883    0.639972    11.00000   -1.50000
H32W  2    0.547976    0.916720    0.612940    11.00000   -1.50000
H41W  2    0.378154    0.512399    0.388490    11.00000   -1.50000
H42W  2    0.241704    0.482563    0.416292    11.00000   -1.50000
HKLF 4
REM  gs16gs2 PARSBRU in P212121
REM R1 =  0.0480 for   5901 Fo > 4sig(Fo)  and  0.0623 for all   6980 data
REM    433 parameters refined using     14 restraints
END
WGHT      0.0416      0.1986
REM Highest difference peak  0.554,  deepest hole -0.458,  1-sigma level  0.069
Q1    1   0.1729  0.2996  0.5014  11.00000  0.05    0.55
Q2    1   0.1957  0.4657  0.5009  11.00000  0.05    0.55
Q3    1   0.2768  0.3631  0.5193  11.00000  0.05    0.51
Q4    1   0.3032  0.3706  0.4861  11.00000  0.05    0.45
Q5    1   0.0957  0.3615  0.5216  11.00000  0.05    0.42
Q6    1   0.1011  0.4036  0.4793  11.00000  0.05    0.40
Q7    1  -0.0758  0.3804  0.5015  11.00000  0.05    0.32
Q8    1   0.1197  0.4349  0.5157  11.00000  0.05    0.31
Q9    1   0.1950  0.2236  0.3807  11.00000  0.05    0.31
Q10   1   0.0422  0.3687  0.4994  11.00000  0.05    0.29
;
