# Supplementary material for: Crystal structure and hydrogen bonding in the water-stabilized proton-transfer salt brucinium 4-amino­phenyl­arsonate tetra­hydrate
Source: Acta Crystallogr E Crystallogr Commun. 2016 Apr 29;72(Pt 5):751–5. doi: 10.1107/S2056989016006691 (PMC4908506; doi:10.1107/S2056989016006691)
Supplement: Supplementary file 2 [file e-72-00751-Isup2.hkl]

# 
# h,k,l, Fc-squared, Fo-squared, sigma(Fo-squared) and status flag 
# 
data_I
_shelx_title ' gs16gs2 PARSBRU in P212121' 
_shelx_refln_list_code          4 
_shelx_F_calc_maximum      404.89 
_exptl_crystal_F_000      1432.00 
_reflns_d_resolution_high  0.7213 
 
loop_ 
 _symmetry_equiv_pos_as_xyz 
 'x, y, z' 
 '-x+1/2, -y, z+1/2' 
 'x+1/2, -y+1/2, -z' 
 '-x, y+1/2, -z+1/2' 
 
_cell_length_a     7.6553 
_cell_length_b    12.3238 
_cell_length_c    31.9598 
_cell_angle_alpha  90.000 
_cell_angle_beta   90.000 
_cell_angle_gamma  90.000 
 
_shelx_F_squared_multiplier     1.000 
 
loop_ 
 _refln_index_h 
 _refln_index_k 
 _refln_index_l 
 _refln_F_squared_calc 
 _refln_F_squared_meas 
 _refln_F_squared_sigma 
 _refln_observed_status 
   2   0   0   163932.69   161838.38   2514.52 o 
   4   0   0     4298.42     4723.04     96.98 o 
   6   0   0      532.92      496.00     58.53 o 
   8   0   0     2550.17     2509.03    137.63 o 
   1   1   0     1284.87     1449.82     46.26 o 
   2   1   0    23741.14    24509.82    241.31 o 
   3   1   0     5126.89     5152.07     86.86 o 
   4   1   0    20750.02    21763.07    207.46 o 
   5   1   0       14.72       13.87     17.84 o 
   6   1   0     2631.27     2476.85     94.34 o 
   7   1   0      700.96      727.49     51.26 o 
   8   1   0        6.12       13.43     29.25 o 
   9   1   0      450.85      404.89     67.49 o 
   0   2   0     2395.72     2600.92     65.52 o 
   1   2   0       17.23       78.75     11.76 o 
   2   2   0    18377.74    19720.48    202.27 o 
   3   2   0    29821.81    29377.98    342.66 o 
   4   2   0     5252.07     5460.09     87.91 o 
   5   2   0     9798.64     9441.86    145.93 o 
   6   2   0      308.47      349.55     38.97 o 
   7   2   0     3082.13     2842.48    110.35 o 
   8   2   0       44.84       26.28     29.93 o 
   9   2   0      128.40      180.11     59.23 o 
   1   3   0     2139.43     2263.36     52.85 o 
   2   3   0    10001.21     9877.06    140.03 o 
   3   3   0      201.94      202.98     17.08 o 
   4   3   0     6848.25     6660.23    102.13 o 
   5   3   0      110.56       94.74     19.98 o 
   6   3   0     5598.53     5279.15    128.68 o 
   7   3   0     1218.42     1225.44     66.25 o 
   8   3   0      140.55      111.00     31.62 o 
   9   3   0     1012.36      944.04    100.03 o 
   0   4   0    39160.58    38979.13    656.38 o 
   1   4   0       32.02       69.66     12.50 o 
   2   4   0     7802.54     8075.41    124.25 o 
   3   4   0      945.44      994.30     33.00 o 
   4   4   0        6.42       58.08     16.07 o 
   5   4   0      188.01      206.50     21.88 o 
   6   4   0     1191.56     1193.58     58.01 o 
   7   4   0        1.01        2.61     19.07 o 
   8   4   0     1456.35     1545.31    119.89 o 
   9   4   0      346.61      357.84     69.84 o 
  10   4   0      767.25      732.87     99.58 o 
   1   5   0     1345.09     1327.86     37.37 o 
   2   5   0       82.54      155.03     31.18 o 
   3   5   0     1657.06     1613.39     59.92 o 
   4   5   0      407.80      425.30     41.30 o 
   5   5   0      544.41      536.57     30.64 o 
   6   5   0       25.94       34.42     24.15 o 
   7   5   0       48.88      102.65     54.25 o 
   8   5   0      480.07      570.70     81.62 o 
   9   5   0      128.14      104.37     58.23 o 
  10   5   0       36.98       -7.23     53.21 o 
   0   6   0    14822.26    16910.40    304.01 o 
   1   6   0     1306.00     1324.51     40.59 o 
   2   6   0     6601.29     7283.67    108.56 o 
   3   6   0     6822.68     6528.70    104.79 o 
   4   6   0      376.76      399.44     26.94 o 
   5   6   0     3535.17     3471.98     94.46 o 
   6   6   0      253.61      226.82     33.50 o 
   7   6   0        7.83       13.94     48.87 o 
   8   6   0      130.34      204.13     62.35 o 
   9   6   0       18.17      165.71     74.52 o 
   1   7   0      887.27      871.45     73.05 o 
   2   7   0     6772.96     6987.75    112.00 o 
   3   7   0      514.04      552.15     30.19 o 
   4   7   0     4792.13     4766.02    112.87 o 
   5   7   0     1312.59     1320.35    104.75 o 
   6   7   0      591.17      585.00     42.41 o 
   7   7   0       19.78       62.60     53.90 o 
   8   7   0       95.86      174.64     63.10 o 
   9   7   0      139.57      152.29     67.17 o 
   0   8   0     1722.25     1583.61     89.65 o 
   1   8   0       10.25        9.88     22.46 o 
   2   8   0     3796.68     3715.20    100.22 o 
   3   8   0       86.77      172.90     37.85 o 
   4   8   0      401.15      408.46     38.42 o 
   5   8   0      669.78      695.75     86.95 o 
   6   8   0     1879.36     1899.13    131.65 o 
   7   8   0      884.77      783.69     93.05 o 
   8   8   0      877.48      945.78    106.04 o 
   1   9   0     4305.12     4207.90    112.65 o 
   2   9   0      110.21       95.40     32.37 o 
   3   9   0       70.19       69.48     32.57 o 
   4   9   0       31.23       71.32     27.31 o 
   5   9   0      183.87      195.01     36.88 o 
   6   9   0      239.72      249.00     66.27 o 
   7   9   0     1062.96     1146.09    115.79 o 
   8   9   0       33.57       47.87     60.27 o 
   0  10   0        9.69       28.81     37.18 o 
   1  10   0      365.72      375.22     41.05 o 
   2  10   0       45.19       16.96     31.40 o 
   3  10   0     1078.64      908.90     71.42 o 
   4  10   0      189.44      212.14     37.93 o 
   5  10   0     3077.65     3130.14    102.68 o 
   6  10   0      768.45      948.68    104.67 o 
   7  10   0      288.06      258.85     73.28 o 
   1  11   0      266.74      311.27     42.91 o 
   2  11   0     6167.26     6253.53    155.41 o 
   3  11   0       27.98        5.75     29.28 o 
   4  11   0     2803.02     2819.18    105.33 o 
   5  11   0       33.75       40.17     54.65 o 
   6  11   0      585.40      793.56     99.61 o 
   0  12   0     8169.88     8020.36    264.71 o 
   1  12   0      175.42      217.48     40.02 o 
   2  12   0     3653.51     3468.64    159.00 o 
   3  12   0      109.68      127.53     43.87 o 
   4  12   0       27.41       33.73     29.48 o 
   5  12   0       98.62      257.31     70.03 o 
   6  12   0      512.08      602.58     95.69 o 
   1  13   0     3349.37     3422.52    122.69 o 
   2  13   0      726.44      702.01     80.87 o 
   3  13   0     1223.90     1112.51     91.26 o 
   4  13   0       71.50      121.37     58.39 o 
   5  13   0        4.97      -12.74     53.96 o 
   0  14   0      713.45      869.00     96.66 o 
   1  14   0      636.31      591.85     83.14 o 
   2  14   0      526.50      572.76     75.75 o 
   3  14   0     1676.97     1579.13     87.88 o 
   4  14   0      265.66      253.25     76.10 o 
   1  15   0      101.94      110.09     51.29 o 
   2  15   0      663.88      647.86     84.59 o 
   1  16   0        8.57       89.11     53.66 o 
   2  16   0      146.17      187.44     61.21 o 
   2   0   1     9728.27    10410.17    114.04 o 
   3   0   1    12203.19    13258.70    130.67 o 
   4   0   1    10860.76    10675.53    119.00 o 
   5   0   1     4770.19     4960.83     89.36 o 
   6   0   1      166.07      180.87     40.10 o 
   7   0   1      386.19      316.19     38.02 o 
   8   0   1      240.78      245.24     40.31 o 
   9   0   1       10.64       -0.38     30.61 o 
  -9   1   1      119.59       50.57     50.07 o 
  -8   1   1      798.36      752.90     56.68 o 
  -7   1   1       55.14       51.59     27.77 o 
  -6   1   1       42.91       39.28     24.87 o 
  -5   1   1     3310.34     3416.52     72.69 o 
  -4   1   1     1819.23     1841.35     54.87 o 
  -3   1   1      730.63      759.27     22.72 o 
  -2   1   1      470.85      553.32     32.93 o 
  -1   1   1    16865.14    17413.13    208.93 o 
   2   1   1      251.07      283.30     19.86 o 
   3   1   1      654.94      680.51     21.86 o 
   4   1   1     1834.12     1872.60     82.29 o 
   5   1   1     4036.46     4108.81     79.70 o 
   6   1   1        2.49       -5.25     25.39 o 
   7   1   1      106.62      134.52     33.42 o 
   8   1   1      882.59      881.28     60.53 o 
   9   1   1      104.86      109.62     34.58 o 
  -9   2   1     1087.96     1060.18    103.19 o 
  -8   2   1       20.06        1.70     27.06 o 
  -7   2   1     1950.43     1833.78     78.33 o 
  -6   2   1      475.24      459.93     58.38 o 
  -5   2   1      675.23      633.81     33.55 o 
  -4   2   1     2477.88     2575.60     65.23 o 
  -3   2   1     2028.10     2306.68     48.02 o 
  -2   2   1     6881.58     6819.00     84.96 o 
  -1   2   1     8458.15     8787.99    136.58 o 
   0   2   1        0.20       35.96     20.27 o 
   1   2   1    10505.56    11072.52    201.53 o 
   2   2   1     6759.91     6560.45    128.36 o 
   3   2   1     2446.74     2712.25     61.78 o 
   4   2   1     2382.13     2476.57     42.93 o 
   5   2   1      683.36      649.16     32.66 o 
   6   2   1      459.23      485.73     44.03 o 
   7   2   1     2226.33     2217.54     87.05 o 
   8   2   1       20.07       28.21     40.21 o 
   9   2   1     1384.86     1283.88    110.05 o 
 -10   3   1      243.96      223.51     65.58 o 
  -9   3   1      100.09      101.61     57.02 o 
  -8   3   1      809.43      742.72     55.27 o 
  -7   3   1      189.12      188.73     34.00 o 
  -6   3   1      996.28      966.40     55.54 o 
  -5   3   1     1248.66     1222.47     52.41 o 
  -4   3   1     1128.37     1167.13     38.75 o 
  -3   3   1      244.51      304.06     28.88 o 
  -2   3   1     3798.97     3797.48     60.14 o 
  -1   3   1      518.11      516.45     25.20 o 
   0   3   1      547.01      579.31     27.41 o 
   1   3   1      419.35      405.02     21.98 o 
   2   3   1     3584.17     3574.65     67.88 o 
   3   3   1       54.20      119.50     20.50 o 
   4   3   1     1123.83     1123.73     37.64 o 
   5   3   1     1387.24     1364.26     45.15 o 
   6   3   1      824.55      706.41     55.84 o 
   7   3   1      193.82      189.20     36.31 o 
   8   3   1      658.10      633.49     53.38 o 
   9   3   1       83.34      156.36     57.87 o 
 -10   4   1      235.63      220.61     76.26 o 
  -9   4   1       64.79       53.73     54.24 o 
  -8   4   1       11.82       69.78     56.85 o 
  -7   4   1       88.33      106.30     20.82 o 
  -6   4   1     2089.03     2130.43     59.71 o 
  -5   4   1      928.82      893.26     36.45 o 
  -4   4   1    10215.25     9794.43    132.61 o 
  -3   4   1      926.98      904.50     31.19 o 
  -2   4   1     4566.24     4653.95    122.42 o 
  -1   4   1     3094.07     3300.99     56.05 o 
   0   4   1      477.44      464.48     26.76 o 
   1   4   1     3166.86     3370.62     71.26 o 
   2   4   1     3918.29     3933.07     75.20 o 
   3   4   1      952.44      925.18     36.61 o 
   4   4   1    10212.32     9844.69    133.81 o 
   5   4   1      913.47      918.63     46.68 o 
   6   4   1     2336.92     2255.91     64.64 o 
   7   4   1       77.40      103.35     23.65 o 
   8   4   1       14.18       55.15     31.13 o 
   9   4   1       56.36       -6.91     48.29 o 
 -10   5   1      298.47      348.83     78.89 o 
  -9   5   1       57.80      -30.41     48.51 o 
  -8   5   1      651.13      663.42     87.38 o 
  -7   5   1       12.09       65.13     52.83 o 
  -6   5   1      929.89      899.23     99.38 o 
  -5   5   1     1391.34     1362.32     54.98 o 
  -4   5   1       25.17       53.20     16.02 o 
  -3   5   1     4984.38     4847.43     82.29 o 
  -2   5   1     3742.30     3871.19     67.94 o 
  -1   5   1     5055.77     5571.42    101.21 o 
   0   5   1     6081.61     6385.73     92.83 o 
   1   5   1     5705.91     6251.15     91.51 o 
   2   5   1     3883.82     4111.43     82.71 o 
   3   5   1     6030.08     5919.93    113.08 o 
   4   5   1       26.24       38.81     21.30 o 
   5   5   1     1365.88     1281.94     54.83 o 
   6   5   1      821.82      788.40    114.85 o 
   7   5   1       45.40       74.00     43.31 o 
   8   5   1      745.02      747.37     89.69 o 
   9   5   1       58.39       17.47     48.33 o 
  10   5   1      357.54      425.84     83.07 o 
  -9   6   1      426.21      435.70     83.64 o 
  -8   6   1       56.73      121.48     59.10 o 
  -7   6   1      972.11      988.73     95.99 o 
  -6   6   1      322.38      314.54     31.16 o 
  -5   6   1     1831.58     1664.70     62.53 o 
  -4   6   1       45.86       56.09     17.21 o 
  -3   6   1      771.87      827.73     39.29 o 
  -2   6   1     1061.73     1129.99     38.01 o 
  -1   6   1    17371.41    17852.98    231.07 o 
   0   6   1     1858.33     1981.65     43.11 o 
   1   6   1    16953.06    17442.15    203.13 o 
   2   6   1      963.05     1030.51     42.44 o 
   3   6   1      507.72      558.93     34.74 o 
   4   6   1       27.22       31.51     17.78 o 
   5   6   1     2010.85     1860.08     54.89 o 
   6   6   1      283.28      274.55     33.85 o 
   7   6   1     1142.33     1226.44    106.11 o 
   8   6   1       56.65       43.03     47.84 o 
   9   6   1      469.13      620.63     91.00 o 
  -9   7   1       86.32      104.15     63.89 o 
  -8   7   1      407.42      484.69     83.13 o 
  -7   7   1      137.70      197.30     61.93 o 
  -6   7   1     1377.29     1410.76     60.65 o 
  -5   7   1     1501.42     1586.21     65.15 o 
  -4   7   1      424.17      460.10     51.43 o 
  -3   7   1     2478.56     2434.86     99.84 o 
  -2   7   1     8420.21     8609.40    127.81 o 
  -1   7   1       61.50       84.54     18.05 o 
   0   7   1     8433.23     8662.81    156.54 o 
   1   7   1      101.37      122.08     18.43 o 
   2   7   1     8075.67     8138.49    146.69 o 
   3   7   1     2422.49     2438.66     72.01 o 
   4   7   1      421.20      417.57     30.70 o 
   5   7   1     1419.19     1466.19     63.71 o 
   6   7   1     1632.33     1574.16     68.13 o 
   7   7   1      102.35       72.84     51.08 o 
   8   7   1      447.75      564.33     86.14 o 
   9   7   1       80.10      203.37     69.22 o 
  -8   8   1      105.99       77.07     58.70 o 
  -7   8   1      284.27      311.75     69.26 o 
  -6   8   1      745.26      880.15     94.73 o 
  -5   8   1       17.50       25.90     21.63 o 
  -4   8   1     7040.03     6879.38    209.45 o 
  -3   8   1      394.25      465.09     39.44 o 
  -2   8   1     4807.56     4741.83    114.30 o 
  -1   8   1     1292.74     1391.28     59.94 o 
   0   8   1      142.45      170.15     29.85 o 
   1   8   1     1568.09     1737.53     66.87 o 
   2   8   1     5262.46     5219.07    153.03 o 
   3   8   1      443.48      490.72     37.16 o 
   4   8   1     7424.59     7163.77    213.10 o 
   5   8   1       11.25       42.09     23.86 o 
   6   8   1      744.40      758.37     49.81 o 
   7   8   1      284.04      322.56     68.18 o 
   8   8   1       96.90      179.73     63.93 o 
  -8   9   1      226.43      423.14     84.27 o 
  -7   9   1      305.05      285.34     66.71 o 
  -6   9   1      505.65      383.60     72.70 o 
  -5   9   1      704.16      696.32     47.31 o 
  -4   9   1      227.76      258.22     44.06 o 
  -3   9   1     2341.95     2234.75    103.30 o 
  -2   9   1     1322.20     1295.13     61.13 o 
  -1   9   1      958.29     1005.76     78.87 o 
   0   9   1      426.59      418.97     40.33 o 
   1   9   1      826.46      785.22     49.80 o 
   2   9   1     1568.07     1679.59     92.75 o 
   3   9   1     2129.34     2064.12    104.35 o 
   4   9   1      227.16      249.95     34.42 o 
   5   9   1      610.57      648.06     49.55 o 
   6   9   1      603.41      620.13     86.75 o 
   7   9   1      276.24      378.83     78.35 o 
   8   9   1      336.68      320.37     75.83 o 
  -7  10   1      933.07      992.59    111.98 o 
  -6  10   1      141.88      188.34     62.09 o 
  -5  10   1      358.11      370.72     70.00 o 
  -4  10   1      163.79      172.97     30.35 o 
  -3  10   1      837.78      779.39     67.87 o 
  -2  10   1      603.72      557.46     44.92 o 
  -1  10   1     1593.70     1493.20     70.65 o 
   0  10   1      981.54     1129.96     61.08 o 
   1  10   1     1284.46     1248.76     64.18 o 
   2  10   1      693.86      585.85     61.36 o 
   3  10   1      616.14      589.17     62.32 o 
   4  10   1      208.71      212.86     45.80 o 
   5  10   1      384.94      442.06     43.43 o 
   6  10   1      108.10      155.93     60.77 o 
   7  10   1      814.49      710.90     93.31 o 
  -6  11   1      727.52      862.71    103.29 o 
  -5  11   1      286.68      302.02     68.09 o 
  -4  11   1       95.20       84.90     28.54 o 
  -3  11   1     1245.43     1360.78     70.19 o 
  -2  11   1     1772.24     1858.33     81.92 o 
  -1  11   1     1545.41     1477.91     73.72 o 
   0  11   1     6111.77     6124.32    173.53 o 
   1  11   1     1676.43     1583.94     76.18 o 
   2  11   1     1625.55     1608.25    103.54 o 
   3  11   1     1359.43     1361.90     92.99 o 
   4  11   1       91.19      118.64     31.19 o 
   5  11   1      297.81      405.44     78.36 o 
   6  11   1      847.13      946.20    108.47 o 
  -6  12   1      241.35      229.76     68.92 o 
  -5  12   1      117.85      206.99     68.83 o 
  -4  12   1      955.91     1048.14     65.85 o 
  -3  12   1      418.89      448.36     47.61 o 
  -2  12   1     1519.45     1403.19     75.50 o 
  -1  12   1      125.35       71.65     30.28 o 
   0  12   1       17.71       -4.66     32.49 o 
   1  12   1      227.89      228.94     40.23 o 
   2  12   1     1520.86     1435.11    104.71 o 
   3  12   1      492.00      542.83     67.20 o 
   4  12   1      940.34     1022.16     82.46 o 
   5  12   1       89.68      122.56     63.84 o 
   6  12   1      253.09      228.87     73.28 o 
  -5  13   1      387.44      482.85     86.12 o 
  -4  13   1      418.27      413.10     78.36 o 
  -3  13   1     1381.28     1515.04     80.83 o 
  -2  13   1       13.10       22.32     39.91 o 
  -1  13   1      620.41      730.29     61.00 o 
   0  13   1      705.14      722.98    116.94 o 
   1  13   1      664.37      626.84     81.94 o 
   2  13   1       34.54       65.79     45.07 o 
   3  13   1     1630.24     1687.07    114.52 o 
   4  13   1      418.19      423.54     83.34 o 
   5  13   1      537.95      612.06     94.65 o 
  -4  14   1      363.81      478.42     85.86 o 
  -3  14   1      140.27      192.68     39.03 o 
  -2  14   1       59.12       64.95     45.41 o 
  -1  14   1     1079.88     1048.23     73.44 o 
   0  14   1       17.65       64.14     34.82 o 
   1  14   1     1033.95     1049.54    101.72 o 
   2  14   1       72.47       92.14     44.85 o 
   3  14   1      135.95      125.04     48.24 o 
   4  14   1      334.30      343.07     80.04 o 
  -2  15   1      609.42      648.38     80.57 o 
  -1  15   1      273.79      288.93     63.78 o 
   0  15   1     1569.26     1750.85    133.54 o 
   1  15   1      297.24      363.35     74.03 o 
   2  15   1      662.75      702.31     86.70 o 
   0  16   1      295.81      432.63     82.80 o 
   1  16   1       38.29      151.96     57.17 o 
   2  16   1      192.62      233.93     62.39 o 
   2   0   2    16441.16    18026.22    210.72 o 
   3   0   2     2403.78     2542.59     41.75 o 
   4   0   2     3288.74     3366.25     55.79 o 
   5   0   2     2385.01     2338.04     58.19 o 
   6   0   2     1399.92     1393.58     62.93 o 
   7   0   2      172.45      134.16     29.93 o 
   8   0   2      655.95      739.80     96.23 o 
   9   0   2        0.46      -47.35     48.91 o 
  -9   1   2      833.53      871.35     93.97 o 
  -8   1   2        0.35        2.51     28.29 o 
  -7   1   2     4114.77     3903.90    218.13 o 
  -6   1   2      599.67      616.00     67.24 o 
  -5   1   2     3895.14     3787.34    116.08 o 
  -4   1   2      172.42      176.37     18.93 o 
  -3   1   2     1568.73     1667.57     94.29 o 
  -2   1   2     3828.15     3656.91     64.27 o 
  -1   1   2    17473.46    18437.34    220.88 o 
   1   1   2    18256.98    17975.73    310.26 o 
   2   1   2     2994.33     2795.27     43.81 o 
   3   1   2     1760.66     1808.70     48.69 o 
   4   1   2       14.48       12.63     10.00 o 
   5   1   2     3969.71     3884.22    104.17 o 
   6   1   2      685.71      661.51     47.14 o 
   7   1   2     4544.05     4358.06    121.87 o 
   8   1   2        0.14       17.60     33.90 o 
   9   1   2      901.26      995.85     67.89 o 
  -9   2   2     1105.73     1082.71    105.01 o 
  -8   2   2      240.20      202.69     34.89 o 
  -7   2   2      287.46      332.35     41.66 o 
  -6   2   2     1307.40     1236.15     60.40 o 
  -5   2   2     2384.19     2360.00    119.42 o 
  -4   2   2     1510.59     1471.18     47.39 o 
  -3   2   2    15014.11    14821.81    335.24 o 
  -2   2   2     2130.47     2272.17     33.24 o 
  -1   2   2     1608.19     1599.98     28.21 o 
   0   2   2     6969.75     7336.39    100.40 o 
   1   2   2     1588.38     1597.21     41.85 o 
   2   2   2     2191.28     2234.87     54.31 o 
   3   2   2    14631.96    14081.82    289.06 o 
   4   2   2     1509.87     1498.91     37.26 o 
   5   2   2     2258.80     2161.63     55.96 o 
   6   2   2     1289.25     1226.53    106.94 o 
   7   2   2      152.42      219.63     35.38 o 
   8   2   2      237.86      210.99     38.80 o 
   9   2   2     1135.05     1191.86    105.18 o 
 -10   3   2      555.72      564.12     87.95 o 
  -9   3   2      312.26      276.48     63.56 o 
  -8   3   2      387.69      318.19     64.76 o 
  -7   3   2      415.32      413.86     40.79 o 
  -6   3   2       33.05       57.08     25.88 o 
  -5   3   2      141.12      130.25     36.48 o 
  -4   3   2     3863.96     3760.06     71.28 o 
  -3   3   2      466.96      500.63     22.16 o 
  -2   3   2      886.10      873.69     22.87 o 
  -1   3   2     7284.35     7366.53    108.27 o 
   0   3   2     8830.71     9237.98    130.90 o 
   1   3   2     8558.62     8719.05    121.77 o 
   2   3   2      957.23      998.40     32.92 o 
   3   3   2      564.34      620.42     20.33 o 
   4   3   2     4028.68     3912.48     79.57 o 
   5   3   2      157.91      155.31     20.82 o 
   6   3   2      106.84      114.45     24.72 o 
   7   3   2      294.45      320.12     80.65 o 
   8   3   2      379.22      449.51     47.76 o 
   9   3   2      253.91      253.76     55.17 o 
 -10   4   2      469.16      443.94     88.31 o 
  -9   4   2      181.36      133.37     60.47 o 
  -8   4   2     1212.81     1067.21    101.32 o 
  -7   4   2      286.26      268.20     32.47 o 
  -6   4   2     1359.26     1370.84     57.20 o 
  -5   4   2      503.75      436.03     44.92 o 
  -4   4   2       83.92      135.50     18.13 o 
  -3   4   2      486.96      501.70     23.41 o 
  -2   4   2     6125.15     6370.51     70.41 o 
  -1   4   2       77.54       85.41     22.77 o 
   0   4   2    17113.71    17679.21    233.13 o 
   1   4   2       92.94       82.00     12.90 o 
   2   4   2     5077.24     5147.69     89.78 o 
   3   4   2      519.46      543.39     29.25 o 
   4   4   2       77.86      113.63     17.84 o 
   5   4   2      566.34      534.18     26.00 o 
   6   4   2     1183.43     1155.50     39.52 o 
   7   4   2      306.81      277.21     30.44 o 
   8   4   2     1352.57     1398.81     75.92 o 
   9   4   2      171.18      121.57     53.07 o 
 -10   5   2      225.51      178.63     66.67 o 
  -9   5   2      480.50      438.48     81.87 o 
  -8   5   2       94.61      136.44     59.32 o 
  -7   5   2     1986.38     1946.50    127.70 o 
  -6   5   2     2567.02     2587.52     78.42 o 
  -5   5   2     2407.19     2470.79     72.45 o 
  -4   5   2     8652.56     8724.96    124.80 o 
  -3   5   2      162.81      181.28     18.86 o 
  -2   5   2     5467.21     5475.27    133.29 o 
  -1   5   2     3022.98     2941.93     57.44 o 
   0   5   2     3920.19     4307.57     71.95 o 
   1   5   2     3498.55     3440.58     90.18 o 
   2   5   2     4951.47     4938.42     93.23 o 
   3   5   2      297.07      359.57     28.07 o 
   4   5   2     8536.08     8394.80    131.94 o 
   5   5   2     2441.14     2378.57     61.04 o 
   6   5   2     2695.02     2728.44    160.32 o 
   7   5   2     1912.71     1866.70     92.49 o 
   8   5   2      100.05      113.34     51.81 o 
   9   5   2      383.69      445.84     76.92 o 
  10   5   2      155.71      112.27     59.73 o 
  -9   6   2      324.46      345.38     80.97 o 
  -8   6   2       55.89        9.66     48.90 o 
  -7   6   2      257.58      375.00     73.62 o 
  -6   6   2      407.15      392.56     76.90 o 
  -5   6   2     3738.25     3593.63     91.42 o 
  -4   6   2       44.58       56.19     19.95 o 
  -3   6   2     7224.81     7316.83    206.57 o 
  -2   6   2      573.01      642.95     29.07 o 
  -1   6   2     1563.14     1611.41     44.92 o 
   0   6   2     5003.31     5722.92    118.99 o 
   1   6   2     1490.38     1597.28     44.38 o 
   2   6   2      532.16      602.07     32.74 o 
   3   6   2     6987.76     7041.88    140.02 o 
   4   6   2       44.14       31.91     17.70 o 
   5   6   2     3262.76     3111.67     72.11 o 
   6   6   2      465.41      489.58     41.84 o 
   7   6   2      198.02      162.00     57.73 o 
   8   6   2       82.83       64.69     51.59 o 
   9   6   2      339.04      308.22     73.28 o 
  -9   7   2      304.62      347.12     82.79 o 
  -8   7   2      170.58      187.74     67.67 o 
  -7   7   2      157.51      186.32     57.87 o 
  -6   7   2     1250.16     1360.14    109.58 o 
  -5   7   2      136.59      155.78     32.92 o 
  -4   7   2     2754.93     2578.06     80.13 o 
  -3   7   2      831.75      956.66     35.53 o 
  -2   7   2     1106.48     1086.23     48.00 o 
  -1   7   2     2119.80     2165.58     68.70 o 
   0   7   2     3964.48     4454.75    103.42 o 
   1   7   2     1977.49     1998.98     67.34 o 
   2   7   2     1199.71     1176.88     48.94 o 
   3   7   2      748.70      862.49     42.47 o 
   4   7   2     3196.21     2967.66     73.91 o 
   5   7   2      126.39      136.10     28.24 o 
   6   7   2     1338.45     1247.11     75.66 o 
   7   7   2      174.83      303.27     67.01 o 
   8   7   2      168.02      148.99     60.93 o 
   9   7   2      279.74      312.96     75.71 o 
  -8   8   2      392.71      433.48     84.34 o 
  -7   8   2        9.33      -11.09     48.33 o 
  -6   8   2      142.12      147.25     57.48 o 
  -5   8   2      116.06      154.63     28.03 o 
  -4   8   2      496.40      554.62     40.27 o 
  -3   8   2      986.32     1002.91     44.28 o 
  -2   8   2     7498.74     7483.22    149.74 o 
  -1   8   2      708.83      724.09     44.48 o 
   0   8   2     8162.37     8350.48    161.51 o 
   1   8   2      682.68      694.18     44.42 o 
   2   8   2     7944.19     8088.35    218.59 o 
   3   8   2      856.09      792.16     44.87 o 
   4   8   2      512.21      531.47     43.66 o 
   5   8   2       64.93       25.04     24.41 o 
   6   8   2       59.85       77.90     27.71 o 
   7   8   2       10.71       22.92     46.38 o 
   8   8   2      397.53      429.74     82.37 o 
  -8   9   2       20.98       22.55     54.88 o 
  -7   9   2      654.95      669.50     91.05 o 
  -6   9   2      220.76      260.26     67.35 o 
  -5   9   2      977.03      994.52     53.31 o 
  -4   9   2      549.21      648.49     44.13 o 
  -3   9   2       32.78       15.41     43.76 o 
  -2   9   2       84.71       59.69     24.98 o 
  -1   9   2     2640.12     2663.72     87.72 o 
   0   9   2       39.88       47.16     29.26 o 
   1   9   2     2704.20     2764.85     90.18 o 
   2   9   2       30.61       83.91     37.86 o 
   3   9   2       40.88      117.16     37.28 o 
   4   9   2      621.95      605.08     46.99 o 
   5   9   2     1069.83     1119.96     61.52 o 
   6   9   2      247.04      295.33     66.15 o 
   7   9   2      583.32      523.52     82.30 o 
   8   9   2       22.62       45.39     55.05 o 
  -7  10   2       22.83       42.22     58.35 o 
  -6  10   2       21.68      108.56     57.91 o 
  -5  10   2     1120.96     1085.04    105.27 o 
  -4  10   2      921.46      850.45     52.91 o 
  -3  10   2     1355.48     1332.55    150.64 o 
  -2  10   2     1436.51     1459.60     68.02 o 
  -1  10   2     1058.00     1100.27     61.34 o 
   0  10   2     2314.47     2406.81     88.59 o 
   1  10   2     1072.86     1019.48     59.43 o 
   2  10   2     1434.24     1346.14     89.53 o 
   3  10   2     1046.51     1024.71     79.21 o 
   4  10   2      924.73      871.98     57.68 o 
   5  10   2      972.52      975.89     60.13 o 
   6  10   2        5.11       44.38     57.81 o 
   7  10   2        1.59      -17.82     53.17 o 
  -6  11   2      340.69      592.80     91.24 o 
  -5  11   2      351.78      363.01     79.74 o 
  -4  11   2      817.25      892.50     57.41 o 
  -3  11   2      251.37      311.45     39.30 o 
  -2  11   2     1558.90     1570.50     74.91 o 
  -1  11   2      913.95      904.04     59.28 o 
   0  11   2       71.37       17.66     27.50 o 
   1  11   2      900.47      927.50     60.79 o 
   2  11   2     1725.28     1719.89    106.85 o 
   3  11   2      199.54      216.67     47.20 o 
   4  11   2      744.24      746.74     56.53 o 
   5  11   2      339.36      381.85     77.50 o 
   6  11   2      330.64      321.31     77.34 o 
  -6  12   2       73.27        2.85     56.16 o 
  -5  12   2      529.84      696.10     98.99 o 
  -4  12   2       62.99       92.61     55.08 o 
  -3  12   2      554.11      602.50     51.93 o 
  -2  12   2      185.04      244.90     43.89 o 
  -1  12   2       84.59      131.38     46.63 o 
   0  12   2      385.08      492.16     48.91 o 
   1  12   2       91.06       26.03     37.81 o 
   2  12   2      304.20      297.73     57.35 o 
   3  12   2      706.68      634.34     69.95 o 
   4  12   2       65.14       29.47     27.87 o 
   5  12   2      695.09      684.99     93.64 o 
   6  12   2       42.51      106.76     63.54 o 
  -5  13   2      412.71      445.53     90.37 o 
  -4  13   2       94.94      163.70     65.16 o 
  -3  13   2       21.16       88.87     33.40 o 
  -2  13   2      163.71      185.15     75.41 o 
  -1  13   2     1354.68     1414.24    134.06 o 
   0  13   2       44.95        9.65     34.93 o 
   1  13   2     1158.94     1245.36    106.75 o 
   2  13   2      193.02      191.13     47.07 o 
   3  13   2       23.94      153.23     53.05 o 
   4  13   2      136.20      165.45     67.03 o 
   5  13   2      460.14      692.41    101.01 o 
  -4  14   2       15.44       80.88     57.73 o 
  -3  14   2      617.83      596.76     90.10 o 
  -2  14   2      478.50      466.37     68.15 o 
  -1  14   2      265.17      283.27     46.66 o 
   0  14   2      414.24      358.94     69.18 o 
   1  14   2      225.74      286.98     65.62 o 
   2  14   2      530.81      410.99     68.66 o 
   3  14   2      646.91      604.87     78.36 o 
   4  14   2       15.85       23.84     52.32 o 
  -2  15   2      741.65      767.41     67.09 o 
  -1  15   2       62.84       59.77     31.74 o 
   0  15   2       21.62       43.39     55.31 o 
   1  15   2       79.21       99.69     49.45 o 
   2  15   2      719.30      740.18     89.11 o 
   0  16   2      437.73      700.51     95.76 o 
   1  16   2       65.33       57.81     47.52 o 
   2  16   2       85.69      114.52     56.36 o 
   1   0   3     2511.36     2871.31     73.45 o 
   2   0   3    17426.39    17169.94    173.40 o 
   3   0   3     1413.90     1567.08     31.89 o 
   4   0   3     5131.82     4843.88     69.71 o 
   5   0   3      687.50      729.70     31.97 o 
   6   0   3     4632.96     4411.59    112.60 o 
   7   0   3       66.07       29.66     26.88 o 
   8   0   3       34.82      115.84     36.86 o 
   9   0   3       19.60      -14.89     47.06 o 
  -9   1   3       86.73      -10.17     44.51 o 
  -8   1   3      983.61      892.98     59.40 o 
  -7   1   3      656.42      685.74     49.74 o 
  -6   1   3      312.73      310.99     35.09 o 
  -5   1   3     4596.34     4441.43    102.88 o 
  -4   1   3      673.67      705.66     29.71 o 
  -3   1   3     3936.58     3863.89     63.46 o 
  -2   1   3    15300.70    15807.65    198.67 o 
  -1   1   3     2485.02     2690.62     48.31 o 
   1   1   3     2432.79     2754.91     78.24 o 
   2   1   3    14794.78    15008.57    134.62 o 
   3   1   3     4413.40     4201.32     60.55 o 
   4   1   3      678.64      684.13     21.84 o 
   5   1   3     4792.18     4482.39    149.60 o 
   6   1   3      150.01      163.26     32.17 o 
   7   1   3      526.32      597.23     49.20 o 
   8   1   3      936.42     1019.59     86.66 o 
   9   1   3      123.70      160.38     58.79 o 
 -10   2   3       36.61       55.13     49.52 o 
  -9   2   3     1040.75      965.28     98.77 o 
  -8   2   3       72.81       59.42     29.04 o 
  -7   2   3      619.41      628.90     49.50 o 
  -6   2   3      257.83      263.99     71.92 o 
  -5   2   3     1311.47     1227.24     54.11 o 
  -4   2   3     4743.73     5066.30    208.41 o 
  -3   2   3     1341.51     1558.82     38.89 o 
  -2   2   3     2760.64     2731.73     50.40 o 
  -1   2   3    16093.69    16401.82    163.88 o 
   0   2   3      155.34      265.88     24.60 o 
   1   2   3    15957.17    16178.48    196.17 o 
   2   2   3     2683.89     2714.29    125.85 o 
   3   2   3     1228.86     1409.82     36.08 o 
   4   2   3     4738.35     5017.36    136.90 o 
   5   2   3     1316.53     1244.92     42.29 o 
   6   2   3      278.45      278.92     53.00 o 
   7   2   3      446.38      516.12     48.23 o 
   8   2   3       72.87       84.66     34.38 o 
   9   2   3      806.50      827.14     63.32 o 
 -10   3   3      105.37       77.21     58.56 o 
  -9   3   3       57.24       82.99     63.25 o 
  -8   3   3      569.78      605.19     81.41 o 
  -7   3   3      190.88      153.60     29.33 o 
  -6   3   3      154.20      165.40     29.96 o 
  -5   3   3     3637.74     3745.71     94.65 o 
  -4   3   3     1414.96     1523.83     34.68 o 
  -3   3   3     5324.99     5157.22    112.95 o 
  -2   3   3    18815.00    19653.72    179.46 o 
  -1   3   3     1154.29     1250.76     29.04 o 
   0   3   3    35149.16    35907.15    422.11 o 
   1   3   3     1111.10     1187.46     32.88 o 
   2   3   3    19433.99    19750.24    455.58 o 
   3   3   3     5078.48     4902.24     59.93 o 
   4   3   3     1423.24     1482.53     61.59 o 
   5   3   3     3584.12     3422.89     71.80 o 
   6   3   3      243.34      247.14     25.00 o 
   7   3   3      128.46      116.39     33.54 o 
   8   3   3      710.40      794.01     60.43 o 
   9   3   3       72.58       78.10     54.84 o 
 -10   4   3       48.66       65.50     57.98 o 
  -9   4   3       22.08        9.38     47.94 o 
  -8   4   3      197.02       83.32     52.38 o 
  -7   4   3      301.30      334.12     65.67 o 
  -6   4   3      841.43      883.46     45.63 o 
  -5   4   3      368.70      410.50     30.82 o 
  -4   4   3     3794.74     3785.80     69.10 o 
  -3   4   3     1133.99     1189.04     33.68 o 
  -2   4   3     2207.37     2265.68     80.82 o 
  -1   4   3     1735.56     1843.38     47.80 o 
   0   4   3     3012.73     3184.99     54.47 o 
   1   4   3     1901.35     1877.56     48.24 o 
   2   4   3     1662.89     1613.60     43.85 o 
   3   4   3     1175.71     1275.31     41.39 o 
   4   4   3     3202.28     2946.62     61.40 o 
   5   4   3      344.46      312.54     21.51 o 
   6   4   3      746.91      679.70     36.13 o 
   7   4   3      253.21      270.32     29.77 o 
   8   4   3      184.67      185.73     38.71 o 
   9   4   3       15.21      -10.99     47.59 o 
  -9   5   3      216.23      296.54     73.75 o 
  -8   5   3      492.17      509.83     81.48 o 
  -7   5   3      583.16      609.52     81.37 o 
  -6   5   3     1121.62     1066.08     48.32 o 
  -5   5   3     4090.33     4208.05    123.61 o 
  -4   5   3      521.70      560.02     28.12 o 
  -3   5   3     5378.78     5368.50     76.67 o 
  -2   5   3      913.58      950.12     28.62 o 
  -1   5   3     1812.10     1916.22     45.34 o 
   0   5   3    24953.22    26963.60    281.05 o 
   1   5   3     1442.57     1505.44     46.45 o 
   2   5   3      673.56      697.41     32.72 o 
   3   5   3     5478.79     5191.33    101.72 o 
   4   5   3      517.43      546.35     29.38 o 
   5   5   3     4214.12     4110.27     81.46 o 
   6   5   3      891.90      831.10     51.90 o 
   7   5   3      684.64      661.05     66.48 o 
   8   5   3      355.90      480.84     75.02 o 
   9   5   3      154.63      188.79     62.51 o 
  -9   6   3      730.43      763.41    101.66 o 
  -8   6   3      150.80      159.83     58.54 o 
  -7   6   3     2076.59     1925.83    132.48 o 
  -6   6   3      160.36      168.98     31.34 o 
  -5   6   3     1421.11     1394.43     53.99 o 
  -4   6   3      262.75      252.57     30.17 o 
  -3   6   3     1740.85     1851.24     44.27 o 
  -2   6   3      763.77      929.86     42.34 o 
  -1   6   3     5397.43     5445.36    107.45 o 
   0   6   3     1203.85     1439.38     42.56 o 
   1   6   3     5318.21     5229.37     86.56 o 
   2   6   3      659.38      773.20     61.14 o 
   3   6   3     1723.30     1741.57     45.63 o 
   4   6   3      313.35      289.42     38.29 o 
   5   6   3     1468.44     1432.19     48.63 o 
   6   6   3      130.86      138.76     29.66 o 
   7   6   3     2218.83     2159.94    109.39 o 
   8   6   3      150.65      159.47     58.98 o 
   9   6   3      804.68      959.41    109.37 o 
  -9   7   3       52.80      107.49     66.99 o 
  -8   7   3     1216.37     1227.19    119.44 o 
  -7   7   3      131.41       56.21     51.99 o 
  -6   7   3     1186.62     1119.76     98.97 o 
  -5   7   3     2608.47     2529.72    153.99 o 
  -4   7   3      533.17      598.41     38.07 o 
  -3   7   3     4216.98     4146.50    121.99 o 
  -2   7   3     1621.50     1585.17     58.09 o 
  -1   7   3      256.90      249.72     26.94 o 
   0   7   3     8009.88     8091.43    227.82 o 
   1   7   3      319.15      311.07     24.00 o 
   2   7   3     2195.15     2117.26     65.50 o 
   3   7   3     4229.99     4187.51     97.23 o 
   4   7   3      541.69      577.71     33.84 o 
   5   7   3     2812.67     2891.50    110.19 o 
   6   7   3     1197.48     1106.31    103.32 o 
   7   7   3      133.59       55.58     46.49 o 
   8   7   3     1211.57     1345.56    119.89 o 
   9   7   3       48.26      172.59     66.90 o 
  -8   8   3       49.14       76.97     66.11 o 
  -7   8   3      200.89      181.12     66.75 o 
  -6   8   3      870.90      736.32     89.51 o 
  -5   8   3      161.14      210.13     79.14 o 
  -4   8   3     3061.40     3096.54    157.81 o 
  -3   8   3     1020.76     1061.83     50.94 o 
  -2   8   3     1386.25     1398.26     59.43 o 
  -1   8   3      646.44      606.16     41.77 o 
   0   8   3        0.11       25.01     23.15 o 
   1   8   3      739.41      790.90     48.05 o 
   2   8   3     1422.12     1345.01     60.22 o 
   3   8   3      947.01     1006.65     49.40 o 
   4   8   3     3007.18     2812.86     85.46 o 
   5   8   3      182.28      238.70     59.97 o 
   6   8   3      890.23      864.59     55.29 o 
   7   8   3      149.04      208.57     58.32 o 
   8   8   3       54.39      115.81     54.52 o 
  -8   9   3      368.84      449.91     84.52 o 
  -7   9   3      133.00      178.24     65.76 o 
  -6   9   3      264.58      281.18     71.83 o 
  -5   9   3     1385.54     1266.57    107.94 o 
  -4   9   3      168.23      178.24     47.80 o 
  -3   9   3     8330.58     8478.02    260.62 o 
  -2   9   3      640.72      702.61     92.75 o 
  -1   9   3     1808.62     1861.55     73.85 o 
   0   9   3     4583.26     4613.43    118.82 o 
   1   9   3     1823.23     1902.99     92.63 o 
   2   9   3      733.54      764.10     69.69 o 
   3   9   3     8559.16     8712.88    241.62 o 
   4   9   3      163.14      183.39     43.23 o 
   5   9   3     1377.59     1424.82     69.69 o 
   6   9   3      205.32      129.06     54.18 o 
   7   9   3      143.94      331.85     75.38 o 
   8   9   3      282.51      397.58     84.36 o 
  -7  10   3      590.34      758.24    100.79 o 
  -6  10   3      174.05      262.96     70.39 o 
  -5  10   3      325.82      364.23     67.20 o 
  -4  10   3      639.09      639.02     47.09 o 
  -3  10   3     1651.82     1695.15     61.81 o 
  -2  10   3        4.66       18.80     24.42 o 
  -1  10   3     5734.93     5844.93    142.24 o 
   0  10   3        3.71      -22.55     26.20 o 
   1  10   3     5552.22     5202.02    188.89 o 
   2  10   3        1.62       29.66     32.52 o 
   3  10   3     1544.33     1599.44     98.99 o 
   4  10   3      826.97      913.76     76.62 o 
   5  10   3      347.43      439.73     44.66 o 
   6  10   3      203.66      330.41     74.08 o 
   7  10   3      634.47      509.40     85.57 o 
  -6  11   3      139.26      111.27     62.29 o 
  -5  11   3      321.40      331.57     70.91 o 
  -4  11   3      178.73      234.79     34.33 o 
  -3  11   3     1094.82     1139.84     90.50 o 
  -2  11   3      281.21      303.29     42.82 o 
  -1  11   3      341.61      306.90     39.17 o 
   0  11   3     3367.79     3450.88    112.27 o 
   1  11   3      294.78      289.39     53.97 o 
   2  11   3      409.60      364.88     57.03 o 
   3  11   3     1047.00     1081.65     85.79 o 
   4  11   3      185.40      282.04     47.83 o 
   5  11   3      333.32      431.19     47.02 o 
   6  11   3      132.41      278.60     75.04 o 
  -6  12   3      781.92      789.88    103.54 o 
  -5  12   3      142.29      144.35     62.98 o 
  -4  12   3     2037.65     1986.99    143.56 o 
  -3  12   3      308.58      354.58     43.12 o 
  -2  12   3     1223.35     1219.86     70.20 o 
  -1  12   3      275.20      315.48     52.67 o 
   0  12   3       75.27       69.27     38.25 o 
   1  12   3      294.83      324.69     59.54 o 
   2  12   3     1220.90     1134.08     96.27 o 
   3  12   3      285.15      198.39     47.88 o 
   4  12   3     1927.91     1959.63     91.09 o 
   5  12   3      181.70      240.94     73.65 o 
   6  12   3      710.82      799.44    105.02 o 
  -5  13   3      741.02      712.60    101.52 o 
  -4  13   3      122.69       80.42     58.34 o 
  -3  13   3     1669.65     1708.41    180.23 o 
  -2  13   3      409.34      392.61     46.69 o 
  -1  13   3      271.64      258.62     41.91 o 
   0  13   3     1834.79     1684.84    124.54 o 
   1  13   3      248.97      349.89     68.56 o 
   2  13   3      404.99      324.09     61.21 o 
   3  13   3     1665.05     1574.40    111.95 o 
   4  13   3      121.58       74.05     33.43 o 
   5  13   3      711.24      643.70     95.04 o 
  -4  14   3      422.68      406.22     78.81 o 
  -3  14   3       72.53      130.04     66.09 o 
  -2  14   3      669.93      710.76     92.82 o 
  -1  14   3     1716.05     1775.82     92.48 o 
   0  14   3       18.86       32.12     53.43 o 
   1  14   3     1751.29     1905.37    136.31 o 
   2  14   3      610.32      676.29     82.91 o 
   3  14   3      130.55      158.55     48.49 o 
   4  14   3      382.11      448.88     88.59 o 
  -2  15   3     1139.95     1163.44    123.68 o 
  -1  15   3        3.87       80.28     57.26 o 
   0  15   3     1136.37     1192.84    117.73 o 
   1  15   3        1.44      -26.23     43.93 o 
   2  15   3     1131.79     1236.51    111.47 o 
   3  15   3        6.38       19.09     42.18 o 
  -1  16   3      750.33      750.52    103.31 o 
   0  16   3      131.30      218.87     70.92 o 
   1  16   3      786.79      881.93    104.06 o 
   2  16   3      715.23      712.46     92.58 o 
   1   0   4     5822.60     5912.11     81.73 o 
   2   0   4    24928.49    25452.30    246.98 o 
   3   0   4     1479.63     1648.86     35.85 o 
   4   0   4      243.05      246.71     17.41 o 
   5   0   4     1312.38     1330.24     42.06 o 
   6   0   4     7448.65     7272.08    129.73 o 
   7   0   4      429.16      455.39     41.50 o 
   8   0   4     2578.50     2566.71     97.58 o 
   9   0   4       19.50       -0.86     48.45 o 
  -9   1   4     1161.67     1104.59    107.16 o 
  -8   1   4       33.79       60.02     30.95 o 
  -7   1   4      578.90      570.87     98.11 o 
  -6   1   4     4088.77     3873.44    115.38 o 
  -5   1   4       56.12       72.10     15.20 o 
  -4   1   4     8277.28     8330.87    116.61 o 
  -3   1   4      438.71      452.70     21.04 o 
  -2   1   4    13733.88    14757.29    152.86 o 
  -1   1   4    32345.65    33405.69    474.59 o 
   1   1   4    33033.48    32313.81    542.30 o 
   2   1   4    14412.94    15256.48    157.41 o 
   3   1   4      636.04      614.91     25.04 o 
   4   1   4     8051.48     7898.77     96.88 o 
   5   1   4       19.00       33.22     12.84 o 
   6   1   4     4102.12     3956.44    107.66 o 
   7   1   4      639.99      610.51     47.78 o 
   8   1   4       37.98       72.67     31.76 o 
   9   1   4      971.01      973.26    100.41 o 
 -10   2   4      107.70       98.64     53.84 o 
  -9   2   4      303.46      316.04     70.77 o 
  -8   2   4      155.07      118.33     52.26 o 
  -7   2   4     1190.17     1092.79     60.35 o 
  -6   2   4      228.38      211.28     72.23 o 
  -5   2   4     5109.80     4849.08    230.11 o 
  -4   2   4      694.22      744.82     30.96 o 
  -3   2   4     6742.38     6585.01     91.20 o 
  -2   2   4     1359.34     1439.21    101.74 o 
  -1   2   4     9183.85     9276.83    131.76 o 
   0   2   4     1120.01     1163.84     44.65 o 
   1   2   4    10128.39    10111.10    204.97 o 
   2   2   4     1324.04     1147.50     29.22 o 
   3   2   4     7801.53     7481.77    143.43 o 
   4   2   4      697.39      718.22     25.05 o 
   5   2   4     5718.31     5512.17    106.56 o 
   6   2   4      248.62      252.92     26.56 o 
   7   2   4     1358.49     1259.43     70.17 o 
   8   2   4      169.44       96.33     31.45 o 
   9   2   4      291.57      317.89     45.05 o 
 -10   3   4        0.57       64.70     53.51 o 
  -9   3   4      918.51      789.70     98.41 o 
  -8   3   4      115.14       85.47     48.76 o 
  -7   3   4      403.55      381.97     38.52 o 
  -6   3   4      447.24      481.88     39.98 o 
  -5   3   4       68.66      112.58     24.24 o 
  -4   3   4    12990.86    13362.41    137.64 o 
  -3   3   4      336.37      351.72     23.34 o 
  -2   3   4     3946.59     4142.52     84.92 o 
  -1   3   4    17171.73    17670.52    183.80 o 
   0   3   4      790.59      947.71     51.62 o 
   1   3   4    16371.01    16557.75    209.44 o 
   2   3   4     3485.31     3567.18     66.12 o 
   3   3   4      265.59      270.02     15.63 o 
   4   3   4    13156.99    12750.53    214.09 o 
   5   3   4      117.32      161.23     32.61 o 
   6   3   4      413.10      395.49     32.51 o 
   7   3   4      570.69      569.29     55.53 o 
   8   3   4      113.30       85.88     34.88 o 
   9   3   4     1022.86     1000.14     97.11 o 
 -10   4   4      160.44      234.58     73.42 o 
  -9   4   4       28.49      -53.89     54.90 o 
  -8   4   4      499.78      437.45     78.20 o 
  -7   4   4       56.28       96.27     54.08 o 
  -6   4   4     1054.38     1044.96     46.72 o 
  -5   4   4      690.69      669.64     62.47 o 
  -4   4   4       70.76       49.01     21.18 o 
  -3   4   4     1583.31     1625.03     34.68 o 
  -2   4   4     6434.00     6494.84     79.08 o 
  -1   4   4     3624.05     3654.29     60.38 o 
   0   4   4    16881.34    17917.05    242.52 o 
   1   4   4     3728.29     3772.22     72.59 o 
   2   4   4     6052.51     5900.78     97.45 o 
   3   4   4     1723.60     1783.83     46.83 o 
   4   4   4       66.05       82.52     16.15 o 
   5   4   4      776.85      728.41     34.26 o 
   6   4   4     1225.04     1204.18     50.65 o 
   7   4   4       52.05       85.91     30.87 o 
   8   4   4      538.43      494.03     50.28 o 
   9   4   4       32.00       35.29     48.25 o 
  -9   5   4      768.92      815.59    102.17 o 
  -8   5   4      293.42      312.23     71.02 o 
  -7   5   4     1642.90     1671.74    122.70 o 
  -6   5   4      173.17      179.65     22.97 o 
  -5   5   4      120.45      132.79     19.48 o 
  -4   5   4     1076.21     1017.03     93.66 o 
  -3   5   4     1024.06     1144.97     31.97 o 
  -2   5   4      422.66      428.63     34.59 o 
  -1   5   4     3345.66     3173.08     79.44 o 
   0   5   4     4447.16     4688.94     75.96 o 
   1   5   4     3634.93     3464.76     75.23 o 
   2   5   4      571.11      542.02     28.52 o 
   3   5   4      961.27     1018.03     56.27 o 
   4   5   4     1012.15      976.07     52.12 o 
   5   5   4      204.29      244.22     24.21 o 
   6   5   4      149.41      144.10     30.07 o 
   7   5   4     1685.61     1545.48    110.87 o 
   8   5   4      294.13      229.47     60.11 o 
   9   5   4      785.04      943.68    102.43 o 
  -9   6   4       19.41      212.28     72.56 o 
  -8   6   4      117.90      171.60     63.41 o 
  -7   6   4      399.05      392.31     71.84 o 
  -6   6   4      343.04      312.91     62.03 o 
  -5   6   4     5295.62     5162.86    106.33 o 
  -4   6   4      795.03      752.60     67.60 o 
  -3   6   4     3986.52     3882.92     74.64 o 
  -2   6   4     2798.31     2936.31     55.28 o 
  -1   6   4      577.36      599.62     28.52 o 
   0   6   4     2694.19     3200.05     64.72 o 
   1   6   4      597.48      545.71     33.07 o 
   2   6   4     2914.49     3008.89     73.59 o 
   3   6   4     4089.88     3875.83     70.32 o 
   4   6   4      798.45      814.14     35.99 o 
   5   6   4     5692.17     5589.34    100.18 o 
   6   6   4      385.00      346.39     38.13 o 
   7   6   4      421.03      491.02     45.51 o 
   8   6   4      151.79      237.11     62.08 o 
   9   6   4       48.07      118.91     63.77 o 
  -9   7   4       89.98      274.56     79.47 o 
  -8   7   4      101.10      120.48     61.49 o 
  -7   7   4      240.14      283.65     68.05 o 
  -6   7   4      405.62      374.08     68.74 o 
  -5   7   4       96.72      108.34     48.40 o 
  -4   7   4     6305.19     6129.11    123.58 o 
  -3   7   4      651.48      676.41     33.67 o 
  -2   7   4     2935.34     2915.56     93.46 o 
  -1   7   4      553.73      530.47     36.72 o 
   0   7   4     1510.93     1506.95     58.39 o 
   1   7   4      830.23      845.35     43.32 o 
   2   7   4     2898.33     2761.73     75.83 o 
   3   7   4      677.08      673.06     38.16 o 
   4   7   4     6389.64     5948.88    124.91 o 
   5   7   4       62.41       50.11     26.41 o 
   6   7   4      440.40      420.83     41.54 o 
   7   7   4      278.15      395.76     71.55 o 
   8   7   4       99.04      121.27     58.14 o 
   9   7   4      137.15      200.70     67.35 o 
  -8   8   4     1601.84     1964.19    150.87 o 
  -7   8   4      327.93      373.41     75.20 o 
  -6   8   4     1265.17     1284.99    112.37 o 
  -5   8   4      357.46      346.05     30.95 o 
  -4   8   4     2346.26     2336.41     74.74 o 
  -3   8   4     2323.80     2292.57     63.98 o 
  -2   8   4     1108.07     1111.90     45.12 o 
  -1   8   4     1455.93     1490.00     91.53 o 
   0   8   4     5536.89     5449.23    123.95 o 
   1   8   4     1504.62     1413.48     86.16 o 
   2   8   4      943.03      928.30     48.84 o 
   3   8   4     2510.36     2452.33     76.15 o 
   4   8   4     2325.20     2247.90     76.10 o 
   5   8   4      412.29      402.87     41.25 o 
   6   8   4     1161.89     1153.74     83.02 o 
   7   8   4      352.11      332.90     68.55 o 
   8   8   4     1455.15     1435.68    126.17 o 
  -7   9   4     1291.39     1221.35    116.70 o 
  -6   9   4       60.10       41.82     53.41 o 
  -5   9   4      546.76      671.63     81.99 o 
  -4   9   4      945.83      982.03    118.32 o 
  -3   9   4     3100.80     3080.18     78.73 o 
  -2   9   4      148.33      130.38     27.88 o 
  -1   9   4     3256.44     3225.31     97.04 o 
   0   9   4       39.16       35.46     25.29 o 
   1   9   4     3676.75     3494.22    144.75 o 
   2   9   4       71.98      100.66     39.46 o 
   3   9   4     3536.89     3212.54    136.64 o 
   4   9   4     1008.36     1077.47     80.47 o 
   5   9   4      433.93      405.46     42.79 o 
   6   9   4       31.41       72.81     28.32 o 
   7   9   4     1207.85     1233.53    115.31 o 
   8   9   4       15.89       38.14     55.87 o 
  -7  10   4       82.56      133.82     66.05 o 
  -6  10   4      363.09      361.95     73.13 o 
  -5  10   4     1298.01     1305.73    114.12 o 
  -4  10   4       30.05       50.69     48.45 o 
  -3  10   4      983.31      997.17     48.49 o 
  -2  10   4      348.26      327.71     38.94 o 
  -1  10   4      928.36      930.34     56.95 o 
   0  10   4      579.27      554.65     46.24 o 
   1  10   4      811.53      785.39     74.23 o 
   2  10   4      425.55      472.43     61.71 o 
   3  10   4      744.32      693.62     67.96 o 
   4  10   4       31.22       15.06     29.90 o 
   5  10   4      995.02     1018.94     64.50 o 
   6  10   4      435.42      421.23     82.07 o 
   7  10   4      106.62       96.14     54.06 o 
  -6  11   4      663.07      661.37     93.51 o 
  -5  11   4       55.30       99.32     59.35 o 
  -4  11   4     1534.94     1499.49    121.52 o 
  -3  11   4       11.37       22.79     24.93 o 
  -2  11   4     1631.41     1664.97     78.71 o 
  -1  11   4      464.11      477.41     45.91 o 
   0  11   4     1306.94     1295.28     69.38 o 
   1  11   4      550.42      618.73     71.08 o 
   2  11   4     1501.02     1378.59     98.81 o 
   3  11   4        6.84       25.18     39.62 o 
   4  11   4     1500.31     1498.51    102.47 o 
   5  11   4       73.53       89.77     33.86 o 
   6  11   4      777.48      807.82     99.26 o 
  -5  12   4      174.19      167.75     62.38 o 
  -4  12   4       44.56       39.84     48.01 o 
  -3  12   4      493.74      515.90     40.97 o 
  -2  12   4     2043.50     1995.59     73.18 o 
  -1  12   4      309.60      308.29     41.34 o 
   0  12   4     3662.04     3542.09    172.01 o 
   1  12   4      261.31      237.12     56.05 o 
   2  12   4     2068.00     2039.86    125.28 o 
   3  12   4      432.13      511.16     66.68 o 
   4  12   4       48.63       58.75     39.83 o 
   5  12   4      162.95      216.62     65.27 o 
   6  12   4      150.64      199.59     70.93 o 
  -5  13   4      142.41      183.04     71.85 o 
  -4  13   4      631.60      603.76     91.39 o 
  -3  13   4      157.73      203.09     40.07 o 
  -2  13   4      128.32      162.27     38.57 o 
  -1  13   4     1146.20     1269.21     84.33 o 
   0  13   4       70.17       79.44     48.67 o 
   1  13   4     1193.55     1202.38    104.09 o 
   2  13   4      121.42      125.84     48.01 o 
   3  13   4      239.09      225.97     51.07 o 
   4  13   4      622.59      595.00     73.55 o 
   5  13   4      108.96      206.07     72.83 o 
  -4  14   4      247.58      330.54     79.67 o 
  -3  14   4      988.99      825.81    105.26 o 
  -2  14   4      285.55      364.49     40.06 o 
  -1  14   4      378.76      408.38     80.86 o 
   0  14   4       79.91      236.74     66.16 o 
   1  14   4      426.09      422.33     73.96 o 
   2  14   4      227.06      191.22     54.56 o 
   3  14   4     1051.34     1004.52     99.68 o 
  -2  15   4     1020.52     1080.07     83.10 o 
  -1  15   4      220.34      258.39     49.04 o 
   0  15   4        3.03       33.97     52.15 o 
   1  15   4      193.16      197.92     60.58 o 
   2  15   4      957.48      984.14    102.46 o 
   3  15   4      194.04       82.41     49.21 o 
  -1  16   4       37.08      126.22     59.79 o 
   0  16   4      531.38      529.50     86.19 o 
   1  16   4       29.43       -1.00     48.59 o 
   2  16   4      600.93      536.26     81.27 o 
   1   0   5      361.74      330.63     16.33 o 
   2   0   5     2244.35     2085.52     31.89 o 
   3   0   5     5300.33     5409.59     75.13 o 
   4   0   5     3404.03     3384.90     54.91 o 
   5   0   5       67.68       70.77     15.35 o 
   6   0   5     2323.66     2231.94     74.29 o 
   7   0   5       47.69       28.26     25.01 o 
   8   0   5      137.14      131.74     33.32 o 
   9   0   5        0.96       33.00     47.44 o 
 -10   1   5       77.67      192.52     64.55 o 
  -9   1   5      133.28      155.30     60.98 o 
  -8   1   5      895.71      993.12     60.59 o 
  -7   1   5     1111.81     1045.49     57.68 o 
  -6   1   5      786.15      768.63     34.31 o 
  -5   1   5     7191.62     6844.49    160.86 o 
  -4   1   5      748.37      794.02     30.24 o 
  -3   1   5     8265.52     8171.90     86.78 o 
  -2   1   5      914.30      984.91     33.84 o 
  -1   1   5     6454.89     6885.30    100.84 o 
   0   1   5     1572.48     1569.39     34.35 o 
   1   1   5     5999.73     6421.79    148.13 o 
   2   1   5     1404.22     1510.31     42.41 o 
   3   1   5     8514.81     8446.17    113.92 o 
   4   1   5      747.93      743.55     30.04 o 
   5   1   5     7881.59     7705.22    117.40 o 
   6   1   5      644.40      675.05     47.69 o 
   7   1   5     1316.98     1231.48     64.74 o 
   8   1   5      806.08      924.65     62.01 o 
   9   1   5      115.21      247.92     65.57 o 
 -10   2   5       24.36       92.68     58.15 o 
  -9   2   5     1713.53     1904.18    140.86 o 
  -8   2   5       64.20       78.84     48.46 o 
  -7   2   5      742.57      743.91     49.85 o 
  -6   2   5      159.88      161.71     18.92 o 
  -5   2   5      619.06      698.89     42.47 o 
  -4   2   5       71.45       96.28     16.56 o 
  -3   2   5     2177.70     2243.30     62.04 o 
  -2   2   5     2781.79     2659.77     62.48 o 
  -1   2   5    23104.59    23567.57    290.05 o 
   0   2   5      414.55      432.55     21.04 o 
   1   2   5    21181.72    21394.46    411.15 o 
   2   2   5     2865.36     2709.45    111.24 o 
   3   2   5     2278.57     2228.36     56.19 o 
   4   2   5       74.92       66.48     10.94 o 
   5   2   5      434.29      425.22     26.92 o 
   6   2   5      171.10      193.01     56.24 o 
   7   2   5      724.84      693.73     59.15 o 
   8   2   5       64.61       35.23     32.34 o 
   9   2   5     1746.35     1715.10    132.67 o 
 -10   3   5      133.21      237.78     73.17 o 
  -9   3   5       35.69      119.47     57.27 o 
  -8   3   5      859.79      826.32     91.57 o 
  -7   3   5       60.30       11.51     43.14 o 
  -6   3   5     1203.69     1253.03     56.49 o 
  -5   3   5      906.62      887.67     68.31 o 
  -4   3   5     1374.66     1444.56     51.56 o 
  -3   3   5     1405.18     1260.56     79.76 o 
  -2   3   5     2632.59     2510.56    172.07 o 
  -1   3   5     1001.33      985.22     58.85 o 
   0   3   5     2924.14     2669.14     45.70 o 
   1   3   5      794.08      794.50     26.61 o 
   2   3   5     3343.45     3239.15     93.14 o 
   3   3   5      860.88      838.23     25.67 o 
   4   3   5     1384.57     1416.33     52.24 o 
   5   3   5      652.60      589.04     29.20 o 
   6   3   5     1260.12     1126.51     42.93 o 
   7   3   5       27.31       56.66     33.52 o 
   8   3   5      852.21      769.97     85.10 o 
   9   3   5       50.66      118.30     40.22 o 
 -10   4   5      297.60      336.46     81.08 o 
  -9   4   5       21.38       64.80     58.99 o 
  -8   4   5      177.70      197.96     62.57 o 
  -7   4   5      122.06      157.13     56.37 o 
  -6   4   5     2242.16     2123.94     63.29 o 
  -5   4   5      730.24      706.42     32.26 o 
  -4   4   5     6330.87     5975.26    101.81 o 
  -3   4   5     2703.12     2824.50     54.19 o 
  -2   4   5     3961.56     3784.23     88.46 o 
  -1   4   5     1089.77     1131.35     37.07 o 
   0   4   5       11.90       16.37     13.72 o 
   1   4   5     1152.70     1248.46     38.38 o 
   2   4   5     4194.58     3961.40     73.29 o 
   3   4   5     2742.97     2964.42     57.36 o 
   4   4   5     5975.77     5754.10    140.41 o 
   5   4   5      763.19      770.00     29.60 o 
   6   4   5     2277.95     2178.70    129.88 o 
   7   4   5      155.80      108.11     30.65 o 
   8   4   5      186.48      212.81     32.35 o 
   9   4   5       31.16       38.94     44.52 o 
  -9   5   5      125.47      119.19     64.69 o 
  -8   5   5      193.01      227.56     69.80 o 
  -7   5   5     1161.86     1200.25    105.98 o 
  -6   5   5       97.96       81.02     31.59 o 
  -5   5   5     2911.04     2652.86     85.14 o 
  -4   5   5      415.34      406.30     23.30 o 
  -3   5   5     3656.18     3635.28     59.32 o 
  -2   5   5     1419.11     1431.69     46.48 o 
  -1   5   5     1888.64     2078.66     51.65 o 
   0   5   5    10671.75    10789.73    226.22 o 
   1   5   5     1515.26     1706.91     50.71 o 
   2   5   5     1276.68     1217.85     40.91 o 
   3   5   5     2966.23     2677.85    140.01 o 
   4   5   5      424.72      373.27     27.00 o 
   5   5   5     2999.18     2817.52     64.12 o 
   6   5   5      149.17      157.37     90.50 o 
   7   5   5      996.24      910.96     59.43 o 
   8   5   5      161.56      256.63     62.21 o 
   9   5   5      180.58      171.43     59.28 o 
  -9   6   5      830.50      889.62    108.31 o 
  -8   6   5       15.05      111.56     58.68 o 
  -7   6   5     1700.46     1530.77    121.90 o 
  -6   6   5      558.47      670.51     81.49 o 
  -5   6   5      992.32      967.58     38.96 o 
  -4   6   5       28.60       26.38     45.91 o 
  -3   6   5     1304.71     1275.98     40.27 o 
  -2   6   5      196.47      209.57     18.01 o 
  -1   6   5     2849.29     2766.36     52.58 o 
   0   6   5     1364.31     1679.85     56.96 o 
   1   6   5     2550.29     2494.21     67.29 o 
   2   6   5      261.78      274.07     24.73 o 
   3   6   5     1187.65     1068.56     34.29 o 
   4   6   5        7.46       29.99     17.97 o 
   5   6   5      999.38      963.32     39.36 o 
   6   6   5      507.45      417.90     42.50 o 
   7   6   5     1684.27     1645.49     77.40 o 
   8   6   5       14.45       19.22     50.50 o 
   9   6   5      794.48      822.23     98.85 o 
  -8   7   5      892.30     1029.82    110.81 o 
  -7   7   5      145.20      196.65     63.43 o 
  -6   7   5      880.02      751.04     85.82 o 
  -5   7   5      701.96      710.95     36.02 o 
  -4   7   5      713.34      743.24     41.62 o 
  -3   7   5     1010.98     1024.24     39.84 o 
  -2   7   5     2036.95     1950.68     54.25 o 
  -1   7   5      590.52      616.54     39.24 o 
   0   7   5     8831.77     9262.37    165.27 o 
   1   7   5      630.91      685.79     39.80 o 
   2   7   5     2671.73     2578.84     73.14 o 
   3   7   5      709.23      708.92     38.16 o 
   4   7   5      700.91      755.10     42.96 o 
   5   7   5      475.97      471.34     43.20 o 
   6   7   5      906.51      845.12     82.35 o 
   7   7   5       98.88      130.16     30.74 o 
   8   7   5      848.77      923.44    103.05 o 
   9   7   5       94.18       35.57     49.64 o 
  -8   8   5       30.75       58.55     60.63 o 
  -7   8   5      297.86      294.84     69.79 o 
  -6   8   5     1053.05     1056.19    100.11 o 
  -5   8   5       98.89      204.20     62.59 o 
  -4   8   5     7258.79     7360.35    316.04 o 
  -3   8   5       53.34       49.22     18.98 o 
  -2   8   5     4528.67     4447.59     91.26 o 
  -1   8   5       43.42       73.32     33.07 o 
   0   8   5     1860.41     2058.18    127.41 o 
   1   8   5        9.66       23.68     32.85 o 
   2   8   5     4890.90     4973.49    113.51 o 
   3   8   5       34.95       39.93     20.98 o 
   4   8   5     7397.48     6985.45    143.90 o 
   5   8   5       83.45       75.33     27.59 o 
   6   8   5     1134.53     1077.10     84.99 o 
   7   8   5      368.63      281.51     66.78 o 
   8   8   5       34.25      171.22     64.74 o 
  -7   9   5      227.46      276.88     72.21 o 
  -6   9   5      244.50      183.39     63.14 o 
  -5   9   5      359.12      430.53     70.81 o 
  -4   9   5      228.21      242.80     29.27 o 
  -3   9   5     1154.87     1191.88     49.19 o 
  -2   9   5      234.69      209.13     26.45 o 
  -1   9   5      719.04      698.14     47.44 o 
   0   9   5      905.70     1044.69     82.35 o 
   1   9   5      502.40      466.61     62.12 o 
   2   9   5      185.08      211.48     44.39 o 
   3   9   5     1412.77     1339.72     60.48 o 
   4   9   5      228.75      168.49     40.03 o 
   5   9   5      468.11      438.71     43.11 o 
   6   9   5      239.76      208.99     35.44 o 
   7   9   5      207.00      275.20     72.56 o 
   8   9   5      108.43      264.29     73.36 o 
  -7  10   5      417.01      454.43     88.38 o 
  -6  10   5      296.50      232.44     66.86 o 
  -5  10   5      158.32      214.88     68.02 o 
  -4  10   5      217.29      253.53     46.12 o 
  -3  10   5     1312.82     1286.14     53.64 o 
  -2  10   5     1076.68     1044.11     48.98 o 
  -1  10   5     3355.85     3170.82    194.64 o 
   0  10   5       13.66       44.70     37.52 o 
   1  10   5     3368.46     3422.56    152.31 o 
   2  10   5     1056.82     1043.93     85.03 o 
   3  10   5     1185.89     1141.54     87.37 o 
   4  10   5      281.54      324.13     53.80 o 
   5  10   5      254.53      229.23     48.64 o 
   6  10   5      252.19      359.98     77.17 o 
   7  10   5      443.26      482.58     84.12 o 
  -6  11   5      911.91     1041.52    113.20 o 
  -5  11   5      182.42      230.02     71.07 o 
  -4  11   5      194.50      220.42     55.56 o 
  -3  11   5      852.96      846.18     46.79 o 
  -2  11   5      438.26      447.21     36.83 o 
  -1  11   5      145.46      121.55     30.45 o 
   0  11   5     2185.40     2123.81    125.27 o 
   1  11   5      186.50      103.89     42.19 o 
   2  11   5      389.74      467.40     66.07 o 
   3  11   5      993.04      956.34     84.37 o 
   4  11   5      186.88      155.51     43.49 o 
   5  11   5      152.36      161.34     35.62 o 
   6  11   5      988.04     1118.36    116.25 o 
  -5  12   5       17.02      102.30     59.74 o 
  -4  12   5     1288.29     1482.48    127.37 o 
  -3  12   5      247.34      249.81     31.77 o 
  -2  12   5     1111.77     1165.92     80.98 o 
  -1  12   5      277.89      276.59     60.71 o 
   0  12   5      214.64      256.62     55.96 o 
   1  12   5      360.71      335.37     62.03 o 
   2  12   5     1209.72     1164.50     97.01 o 
   3  12   5      264.06      228.84     53.20 o 
   4  12   5     1384.92     1349.94    101.96 o 
   5  12   5        6.71       67.19     58.37 o 
   6  12   5      483.17      694.31    101.75 o 
  -5  13   5      625.01      607.39     97.66 o 
  -4  13   5       20.18      120.32     64.58 o 
  -3  13   5     1477.12     1435.96     87.45 o 
  -2  13   5       31.25       60.65     25.73 o 
  -1  13   5      508.63      602.14     84.66 o 
   0  13   5      168.27      196.54     58.26 o 
   1  13   5      589.44      620.49     80.90 o 
   2  13   5       61.32       47.09     45.05 o 
   3  13   5     1504.20     1447.21    112.29 o 
   4  13   5       21.47       65.19     45.50 o 
   5  13   5      678.61      725.06    105.06 o 
  -4  14   5      274.28      355.38     79.07 o 
  -3  14   5      157.01      219.23     73.46 o 
  -2  14   5      432.57      412.05     62.81 o 
  -1  14   5     1506.49     1574.86     90.83 o 
   0  14   5       55.52      105.98     54.11 o 
   1  14   5     1509.04     1540.01    123.09 o 
   2  14   5      454.95      452.43     72.01 o 
   3  14   5      106.84      151.80     50.05 o 
  -2  15   5      406.85      451.04    115.46 o 
  -1  15   5       81.79      121.12     47.19 o 
   0  15   5      549.70      488.10     82.26 o 
   1  15   5       72.30      123.57     57.45 o 
   2  15   5      485.57      496.52     81.43 o 
   3  15   5      108.78      110.18     49.97 o 
  -1  16   5       36.31      -17.32     58.78 o 
   0  16   5        0.27        6.07     37.47 o 
   1  16   5       67.10      222.81     68.36 o 
   2  16   5      218.03      256.65     68.23 o 
   0   0   6     8895.86     9038.99    173.37 o 
   1   0   6    10685.30    11726.61    122.72 o 
   2   0   6     2133.25     2384.54     38.74 o 
   3   0   6     5629.36     5882.69     79.49 o 
   4   0   6      883.80      895.82     30.07 o 
   5   0   6      975.81      971.88     35.49 o 
   6   0   6     1854.28     1860.48     70.49 o 
   7   0   6     1440.65     1295.05     65.14 o 
   8   0   6     2751.53     2725.93    100.11 o 
   9   0   6        3.01       12.68     47.56 o 
  10   0   6      485.11      416.68     80.90 o 
 -10   1   6       55.30      101.99     57.33 o 
  -9   1   6      500.98      546.16     86.00 o 
  -8   1   6      261.50      316.57     65.95 o 
  -7   1   6     1111.70     1143.21     59.72 o 
  -6   1   6      975.58      919.47     36.46 o 
  -5   1   6      338.71      327.31     21.77 o 
  -4   1   6     1718.71     1630.89     37.42 o 
  -3   1   6     1103.51     1145.40     25.73 o 
  -2   1   6     2891.14     2883.09     61.60 o 
  -1   1   6    15552.80    15836.31    201.84 o 
   0   1   6      885.00      772.84     25.61 o 
   1   1   6    17014.26    16413.67    203.21 o 
   2   1   6     3717.97     3800.74     74.46 o 
   3   1   6     1214.53     1286.79     34.61 o 
   4   1   6     1919.02     1835.09     46.41 o 
   5   1   6      391.78      346.15     25.73 o 
   6   1   6     1297.85     1272.60    168.56 o 
   7   1   6     1359.98     1405.13     68.17 o 
   8   1   6      272.99      296.36     52.95 o 
   9   1   6      464.78      489.09     82.35 o 
 -10   2   6      103.25       20.65     50.94 o 
  -9   2   6      364.09      413.48     81.59 o 
  -8   2   6      116.95       70.11     52.84 o 
  -7   2   6      444.37      450.35     44.16 o 
  -6   2   6     1620.71     1540.95     53.23 o 
  -5   2   6     6052.88     5769.35    126.85 o 
  -4   2   6     2964.10     2927.74     56.23 o 
  -3   2   6    11783.98    11972.75    122.42 o 
  -2   2   6     3957.19     4028.39     81.13 o 
  -1   2   6      792.17      691.05     31.08 o 
   0   2   6     1107.98     1110.93     61.73 o 
   1   2   6      964.33      885.57     55.36 o 
   2   2   6     3865.69     4000.57    220.25 o 
   3   2   6    10521.90    10270.29    325.89 o 
   4   2   6     2960.38     3049.34     50.58 o 
   5   2   6     5836.79     5615.94    126.56 o 
   6   2   6     1634.57     1636.92     70.96 o 
   7   2   6      446.40      470.54     45.64 o 
   8   2   6      111.42      106.55     33.27 o 
   9   2   6      384.32      473.19     77.14 o 
 -10   3   6      405.11      316.17     81.01 o 
  -9   3   6      329.94      319.12     72.09 o 
  -8   3   6       34.36      -56.47     56.47 o 
  -7   3   6      429.78      444.99     38.45 o 
  -6   3   6     1424.66     1344.79     69.05 o 
  -5   3   6      336.79      301.25     14.26 o 
  -4   3   6     2238.86     1968.03    128.23 o 
  -3   3   6      148.66      212.29     21.86 o 
  -2   3   6     2105.25     1914.71     93.82 o 
  -1   3   6    18140.03    17910.97    238.63 o 
   0   3   6     1950.54     2021.03     49.70 o 
   1   3   6    16525.20    16099.91    165.55 o 
   2   3   6     1781.26     1376.56     53.90 o 
   3   3   6      106.59      101.33     29.69 o 
   4   3   6     2561.02     2315.88     83.48 o 
   5   3   6      312.89      322.61     30.26 o 
   6   3   6     1351.97     1326.32     45.87 o 
   7   3   6      504.91      519.43     48.57 o 
   8   3   6       30.88       57.61     31.14 o 
   9   3   6      339.40      441.53     77.09 o 
  -9   4   6       13.26      -48.62     50.55 o 
  -8   4   6     1756.90     1677.67    128.80 o 
  -7   4   6       74.03       54.96     50.10 o 
  -6   4   6     1195.63     1128.41     42.09 o 
  -5   4   6       65.95       53.75     12.86 o 
  -4   4   6      241.55      209.50     13.52 o 
  -3   4   6      231.01      229.12     30.41 o 
  -2   4   6     5063.50     4989.12     65.48 o 
  -1   4   6     9732.73    10518.83    163.84 o 
   0   4   6     4881.72     4403.06     82.81 o 
   1   4   6     9571.49    10319.79    150.49 o 
   2   4   6     5285.09     5079.32    119.86 o 
   3   4   6      199.35      226.51     17.73 o 
   4   4   6      252.77      277.89     19.24 o 
   5   4   6       61.21       46.49     13.67 o 
   6   4   6     1386.42     1289.73     66.82 o 
   7   4   6       78.85       62.49     56.34 o 
   8   4   6     1645.24     1614.11     86.51 o 
   9   4   6       13.90       16.10     42.72 o 
  -9   5   6      393.09      375.37     80.26 o 
  -8   5   6       72.09       69.04     50.43 o 
  -7   5   6      924.07     1038.42    102.54 o 
  -6   5   6      715.92      809.21     88.60 o 
  -5   5   6      182.33      145.84     14.44 o 
  -4   5   6     2104.07     1849.27     46.52 o 
  -3   5   6     2079.38     2017.78     44.62 o 
  -2   5   6     1009.09     1072.56     27.55 o 
  -1   5   6     8119.48     8499.01    179.21 o 
   0   5   6       75.73       58.38     22.74 o 
   1   5   6     8265.02     8376.67    136.13 o 
   2   5   6     1245.09     1266.56     49.64 o 
   3   5   6     2178.73     2064.22     56.58 o 
   4   5   6     2120.50     2028.83    122.29 o 
   5   5   6      157.29      155.08     21.47 o 
   6   5   6      760.92      751.98     84.84 o 
   7   5   6      911.59      926.97     60.08 o 
   8   5   6       75.86      232.26     60.65 o 
   9   5   6      376.73      388.86     72.82 o 
  -9   6   6       57.27       96.23     69.82 o 
  -8   6   6      342.18      306.91     74.36 o 
  -7   6   6      656.35      641.58     84.50 o 
  -6   6   6      328.44      351.25     67.21 o 
  -5   6   6     6832.30     5962.56    287.06 o 
  -4   6   6      322.69      309.83     25.17 o 
  -3   6   6     6146.34     6127.83    208.44 o 
  -2   6   6      873.19      894.48     34.11 o 
  -1   6   6      873.67      855.09     34.05 o 
   0   6   6        3.86       62.32     21.80 o 
   1   6   6     1005.24      916.61     41.38 o 
   2   6   6      971.86     1013.03     41.62 o 
   3   6   6     5835.36     5646.72     90.91 o 
   4   6   6      321.18      337.03     27.70 o 
   5   6   6     6762.71     6316.09    105.71 o 
   6   6   6      292.83      347.56     39.70 o 
   7   6   6      656.36      675.05     54.06 o 
   8   6   6      274.69      354.90     69.92 o 
   9   6   6       80.12      173.32     61.86 o 
  -8   7   6       18.53       78.83     61.40 o 
  -7   7   6       85.44      148.85     61.60 o 
  -6   7   6      467.08      588.86     81.44 o 
  -5   7   6      443.29      384.75     28.20 o 
  -4   7   6     4204.27     4200.84    115.30 o 
  -3   7   6     1207.91     1296.47     43.92 o 
  -2   7   6     2024.97     2135.34     57.16 o 
  -1   7   6     2354.44     2362.88     70.83 o 
   0   7   6     1699.65     1742.33     66.38 o 
   1   7   6     2131.29     2149.36     74.19 o 
   2   7   6     1971.50     2006.33     63.69 o 
   3   7   6     1028.45     1025.66     45.56 o 
   4   7   6     4257.29     4259.51     99.67 o 
   5   7   6      500.14      493.09     54.12 o 
   6   7   6      523.01      513.60     46.85 o 
   7   7   6      110.12      126.98     32.40 o 
   8   7   6       18.17       51.21     52.74 o 
   9   7   6      127.91      209.84     63.27 o 
  -8   8   6      704.05      801.55    103.85 o 
  -7   8   6       84.72       91.46     53.56 o 
  -6   8   6      396.11      370.74     72.44 o 
  -5   8   6       81.91       85.69     51.96 o 
  -4   8   6      483.13      491.73     30.31 o 
  -3   8   6      828.00      851.77     39.82 o 
  -2   8   6     3633.25     3639.82    114.09 o 
  -1   8   6     1315.59     1263.01     56.64 o 
   0   8   6     3283.74     3100.84    132.79 o 
   1   8   6     1219.77     1165.90     82.68 o 
   2   8   6     4025.90     3883.41     98.21 o 
   3   8   6      839.73      835.92     44.42 o 
   4   8   6      499.35      550.71     40.02 o 
   5   8   6       62.21      101.80     29.94 o 
   6   8   6      292.87      328.55     42.05 o 
   7   8   6       75.74       18.35     47.97 o 
   8   8   6      683.21      700.34     90.46 o 
   9   8   6       13.19       64.30     56.88 o 
  -7   9   6     1137.68     1182.27    118.61 o 
  -6   9   6       38.06      157.13     64.24 o 
  -5   9   6      240.56      208.88     57.59 o 
  -4   9   6      144.54      168.64     22.49 o 
  -3   9   6      731.13      743.80     40.21 o 
  -2   9   6       79.75       71.39     21.25 o 
  -1   9   6     6661.36     6633.08    219.02 o 
   0   9   6        2.22      -30.30     38.99 o 
   1   9   6     6872.03     6644.30    212.66 o 
   2   9   6       93.76       93.74     38.39 o 
   3   9   6      790.60      718.84     45.34 o 
   4   9   6      262.89      311.32     51.51 o 
   5   9   6      349.58      327.92     73.49 o 
   6   9   6       10.85       30.09     27.89 o 
   7   9   6     1246.97     1186.07    115.31 o 
   8   9   6       37.64      155.97     65.78 o 
  -7  10   6      264.06      276.74     78.96 o 
  -6  10   6      102.52      177.94     64.85 o 
  -5  10   6     2879.03     2756.77    164.52 o 
  -4  10   6       67.72       80.86     23.92 o 
  -3  10   6     2994.49     2965.03     97.47 o 
  -2  10   6      745.81      745.80     42.67 o 
  -1  10   6      824.59      830.07     82.95 o 
   0  10   6       28.21       -9.95     39.33 o 
   1  10   6     1002.46     1111.08     88.77 o 
   2  10   6      902.46      932.62     83.62 o 
   3  10   6     3352.00     3284.04    148.69 o 
   4  10   6       68.63       17.23     35.24 o 
   5  10   6     2905.28     2761.58    105.31 o 
   6  10   6       98.09      213.90     67.39 o 
   7  10   6      322.68      484.66     86.21 o 
  -6  11   6      439.78      460.39     83.79 o 
  -5  11   6       62.66       34.18     58.52 o 
  -4  11   6      629.22      613.41     83.30 o 
  -3  11   6       95.81       94.88     24.84 o 
  -2  11   6      558.63      589.58     40.89 o 
  -1  11   6      104.40      115.32     50.08 o 
   0  11   6        0.59      -24.01     42.41 o 
   1  11   6      198.20      166.30     48.81 o 
   2  11   6      487.92      365.79     59.52 o 
   3  11   6       80.78       54.23     37.86 o 
   4  11   6      583.61      605.62     71.54 o 
   5  11   6       82.16      109.69     47.05 o 
   6  11   6      524.95      718.32     95.51 o 
  -5  12   6      144.32      199.08     65.25 o 
  -4  12   6       38.74      145.18     64.40 o 
  -3  12   6      171.24      167.03     29.25 o 
  -2  12   6      666.11      581.22     56.95 o 
  -1  12   6      536.75      476.76     70.44 o 
   0  12   6     1222.90     1149.04    103.73 o 
   1  12   6      493.18      492.43     68.77 o 
   2  12   6      700.54      831.81     88.86 o 
   3  12   6      184.73      118.68     48.47 o 
   4  12   6       34.42       39.04     36.29 o 
   5  12   6      208.87      234.15     41.31 o 
   6  12   6      337.00      284.25     78.60 o 
  -5  13   6      233.89      200.30     69.70 o 
  -4  13   6       26.07      -31.39     50.95 o 
  -3  13   6      443.37      452.66     56.85 o 
  -2  13   6        7.81       43.54     38.43 o 
  -1  13   6     1531.94     1503.32     85.75 o 
   0  13   6        8.67       -4.34     42.93 o 
   1  13   6     1529.57     1629.52    120.61 o 
   2  13   6        1.54       17.35     44.28 o 
   3  13   6      409.95      504.28     74.20 o 
   4  13   6       11.84       30.65     40.09 o 
   5  13   6      277.98      295.31     77.99 o 
  -4  14   6      142.94      139.58     65.60 o 
  -3  14   6     1297.34     1534.69     95.84 o 
  -2  14   6      214.87      270.87    122.96 o 
  -1  14   6      654.92      718.53    158.93 o 
   0  14   6      138.61      126.81     53.77 o 
   1  14   6      600.34      566.39     79.93 o 
   2  14   6      230.38      271.87     65.77 o 
   3  14   6     1131.26     1079.66    103.46 o 
   4  14   6      144.17      164.56     50.17 o 
  -2  15   6      154.80      245.92     95.12 o 
  -1  15   6       12.45       25.35     86.34 o 
   0  15   6       14.43       16.23     36.51 o 
   1  15   6        2.41        1.26     44.78 o 
   2  15   6      186.72      231.13     65.07 o 
   3  15   6       17.59       74.62     48.47 o 
  -1  16   6      118.55      113.91     64.15 o 
   0  16   6      372.16      346.07     53.79 o 
   1  16   6       91.34      200.02     62.71 o 
   2  16   6      134.32      196.43     61.28 o 
   1   0   7     4894.35     4928.26     64.26 o 
   2   0   7      136.41      158.91     11.78 o 
   3   0   7     1648.09     1636.16     35.43 o 
   4   0   7    11916.60    12016.49    150.68 o 
   5   0   7       29.56       19.89     13.83 o 
   6   0   7     4026.74     3801.95    167.24 o 
   7   0   7      527.23      506.87     43.86 o 
   8   0   7        0.53       74.30     58.55 o 
   9   0   7      149.89      143.31     62.09 o 
  10   0   7      385.73      422.13     87.41 o 
 -10   1   7      256.12      270.18     75.70 o 
  -9   1   7       94.04      107.32     64.52 o 
  -8   1   7     1170.89     1211.30    108.56 o 
  -7   1   7       26.75       52.71     32.00 o 
  -6   1   7       41.93       39.05     14.73 o 
  -5   1   7     2128.14     1987.02     68.33 o 
  -4   1   7     1313.41     1349.69     33.04 o 
  -3   1   7     4366.49     4368.05     88.97 o 
  -2   1   7     3106.55     3155.05     65.92 o 
  -1   1   7     2074.85     1994.91     52.19 o 
   0   1   7    17511.07    18075.71    225.88 o 
   1   1   7     1833.38     1837.01     77.15 o 
   2   1   7     2338.16     2460.82     77.19 o 
   3   1   7     3752.52     3989.78    150.49 o 
   4   1   7     1298.19     1340.94     39.32 o 
   5   1   7     2418.64     2312.75     71.40 o 
   6   1   7       65.46       73.89     26.97 o 
   7   1   7       12.09       45.61     32.41 o 
   8   1   7     1160.73     1158.97     68.29 o 
   9   1   7      132.07      167.98     60.97 o 
 -10   2   7       48.40        4.67     53.32 o 
  -9   2   7      595.19      658.59     94.90 o 
  -8   2   7       45.25       55.52     50.69 o 
  -7   2   7     1776.59     1767.89     71.08 o 
  -6   2   7      486.85      469.78     51.89 o 
  -5   2   7      117.30      140.73     24.17 o 
  -4   2   7      592.28      562.83     38.19 o 
  -3   2   7     3298.82     3449.83     68.37 o 
  -2   2   7     3056.15     3186.77     71.40 o 
  -1   2   7    14532.06    13984.89    189.92 o 
   0   2   7    17028.50    17144.52    177.30 o 
   1   2   7    13837.58    12930.83    256.11 o 
   2   2   7     3029.51     3270.98     74.09 o 
   3   2   7     3284.10     3622.99     84.93 o 
   4   2   7      543.84      558.80     28.75 o 
   5   2   7       74.77       36.81     39.61 o 
   6   2   7      509.89      547.50     55.75 o 
   7   2   7     1875.74     1897.77     81.43 o 
   8   2   7       44.46       39.73     29.32 o 
   9   2   7      656.36      581.48     83.72 o 
 -10   3   7      585.71      598.08     98.76 o 
  -9   3   7       53.40      117.82     57.27 o 
  -8   3   7     1030.74     1041.64    103.93 o 
  -7   3   7      477.47      420.93     71.76 o 
  -6   3   7      793.46      767.99     29.08 o 
  -5   3   7     2734.19     2522.14    126.17 o 
  -4   3   7      632.34      650.34     64.48 o 
  -3   3   7     4049.83     3925.01     76.38 o 
  -2   3   7      845.94      828.75     38.32 o 
  -1   3   7     7735.73     8204.50    131.28 o 
   0   3   7      334.26      331.29     23.68 o 
   1   3   7     8309.92     8759.42     99.68 o 
   2   3   7     1151.65     1194.35     60.99 o 
   3   3   7     4299.48     4387.07    128.39 o 
   4   3   7      626.92      604.22     59.28 o 
   5   3   7     2947.35     2953.56     91.15 o 
   6   3   7     1001.21     1040.01     70.80 o 
   7   3   7      474.78      442.82     51.10 o 
   8   3   7     1089.93     1107.84     99.86 o 
   9   3   7       48.14      119.42     57.99 o 
  -9   4   7       11.68       23.98     49.18 o 
  -8   4   7       18.23       43.85     53.38 o 
  -7   4   7       81.65      113.84     55.27 o 
  -6   4   7     1464.31     1104.69    144.08 o 
  -5   4   7      505.12      554.36     71.66 o 
  -4   4   7     3170.61     2950.24    128.78 o 
  -3   4   7     2025.53     2264.00     59.11 o 
  -2   4   7       30.08       11.61     19.58 o 
  -1   4   7     2231.81     2416.73     65.57 o 
   0   4   7        0.25       27.40     12.71 o 
   1   4   7     2217.49     2411.99     47.35 o 
   2   4   7      216.99      194.65     31.74 o 
   3   4   7     2100.36     2231.29     93.72 o 
   4   4   7     3440.31     2954.35    327.37 o 
   5   4   7      501.27      482.36     22.99 o 
   6   4   7     1680.76     1583.42     73.54 o 
   7   4   7       94.26       64.19     56.76 o 
   8   4   7       21.39      105.81     31.17 o 
   9   4   7       19.79      101.62     47.94 o 
  -9   5   7       85.02       33.67     57.42 o 
  -8   5   7      479.04      555.09     84.96 o 
  -7   5   7       67.98       84.03     47.61 o 
  -6   5   7      742.84      754.92     83.34 o 
  -5   5   7     3050.53     2953.93    144.66 o 
  -4   5   7      504.41      522.64     44.76 o 
  -3   5   7     3254.38     3081.49    118.59 o 
  -2   5   7      801.19      816.04     46.85 o 
  -1   5   7     5931.10     6145.44     96.80 o 
   0   5   7       18.17       24.85     14.84 o 
   1   5   7     6612.52     6699.47    117.21 o 
   2   5   7      509.61      462.84     25.78 o 
   3   5   7     3841.74     3611.39    155.03 o 
   4   5   7      510.86      504.26     61.39 o 
   5   5   7     3185.50     3046.37     99.82 o 
   6   5   7      790.03      705.75     52.29 o 
   7   5   7       55.29       79.88     34.20 o 
   8   5   7      467.41      551.41     78.46 o 
   9   5   7       87.46      138.50     57.54 o 
  -9   6   7     1132.75     1125.88    119.17 o 
  -8   6   7       48.48       85.81     56.59 o 
  -7   6   7     1159.23     1144.19    107.89 o 
  -6   6   7       44.93      110.20     54.34 o 
  -5   6   7       97.94      193.67     58.70 o 
  -4   6   7      218.53      191.68     15.08 o 
  -3   6   7     2211.24     2246.67     51.56 o 
  -2   6   7      958.35      908.33     49.11 o 
  -1   6   7    18703.05    19481.03    282.59 o 
   0   6   7        3.71       37.91     18.41 o 
   1   6   7    18571.06    19319.94    269.65 o 
   2   6   7     1045.05     1024.62     41.95 o 
   3   6   7     2388.12     2324.06     48.95 o 
   4   6   7      308.75      325.27     26.41 o 
   5   6   7       42.21       46.47     46.29 o 
   6   6   7       44.04       39.94     27.41 o 
   7   6   7     1082.42     1101.59    128.99 o 
   8   6   7       49.10       39.21     48.85 o 
   9   6   7     1040.48      947.25    103.87 o 
  -8   7   7      423.40      419.57     83.72 o 
  -7   7   7      285.31      296.06     68.52 o 
  -6   7   7     1235.04     1010.54     99.39 o 
  -5   7   7     2425.97     2478.15    138.96 o 
  -4   7   7     1761.52     1746.94     47.53 o 
  -3   7   7     2337.28     2281.65     92.90 o 
  -2   7   7     1942.92     1923.80     83.86 o 
  -1   7   7     1029.78      934.49     50.95 o 
   0   7   7      555.01      514.02     56.66 o 
   1   7   7      891.52      885.73     44.30 o 
   2   7   7     2032.10     1913.60     62.42 o 
   3   7   7     2100.38     2027.53     63.12 o 
   4   7   7     1744.04     1832.42    104.14 o 
   5   7   7     2286.42     2292.84    114.97 o 
   6   7   7     1496.46     1427.87     73.72 o 
   7   7   7      339.82      354.50     43.24 o 
   8   7   7      520.24      376.25     74.29 o 
   9   7   7      184.67      201.72     64.08 o 
  -8   8   7       87.00      114.94     61.93 o 
  -7   8   7      321.82      466.65     82.07 o 
  -6   8   7      942.25      970.48     98.89 o 
  -5   8   7      151.23      139.38     56.24 o 
  -4   8   7     2861.63     2846.53    142.39 o 
  -3   8   7      170.58      187.62     23.14 o 
  -2   8   7      875.36      864.75     39.13 o 
  -1   8   7     1161.12     1160.00     59.24 o 
   0   8   7      163.44      166.48     47.24 o 
   1   8   7     1280.22     1282.80     86.61 o 
   2   8   7      758.77      747.42     42.81 o 
   3   8   7      137.30      172.92     42.22 o 
   4   8   7     2528.22     2523.16    124.30 o 
   5   8   7      137.32       83.29     40.29 o 
   6   8   7      799.64      806.50     59.48 o 
   7   8   7      340.00      356.12     74.08 o 
   8   8   7       90.46       19.24     51.05 o 
   9   8   7       51.64      211.67     67.11 o 
  -7   9   7      432.24      391.16     81.29 o 
  -6   9   7      136.56      233.80     66.02 o 
  -5   9   7     3110.71     3172.33    168.19 o 
  -4   9   7      234.59      233.52     24.71 o 
  -3   9   7     3701.80     3748.25    110.37 o 
  -2   9   7     1204.28     1188.25     64.05 o 
  -1   9   7      983.56      983.18     59.90 o 
   0   9   7     1821.76     1749.28    107.20 o 
   1   9   7     1130.06     1112.62     86.05 o 
   2   9   7     1207.70     1237.23     91.43 o 
   3   9   7     4208.79     4116.28    106.68 o 
   4   9   7      240.40      248.10     47.38 o 
   5   9   7     3457.87     3254.27    111.69 o 
   6   9   7      158.07      173.74     36.51 o 
   7   9   7      387.95      327.09     72.04 o 
   8   9   7       59.01      -24.43     51.18 o 
  -7  10   7     1020.63      945.94    110.08 o 
  -6  10   7       52.44       36.78     52.26 o 
  -5  10   7       96.75       72.10     54.58 o 
  -4  10   7        2.34       17.61     33.29 o 
  -3  10   7      465.70      486.27     35.30 o 
  -2  10   7     1586.74     1531.68     77.56 o 
  -1  10   7     4939.83     4735.38    132.79 o 
   0  10   7      596.07      619.93     70.57 o 
   1  10   7     5160.51     5186.78    194.38 o 
   2  10   7     1354.48     1234.28     94.39 o 
   3  10   7      342.22      287.45     53.32 o 
   4  10   7       14.43        4.14     32.56 o 
   5  10   7      138.19      145.67     35.52 o 
   6  10   7       31.44       36.97     34.60 o 
   7  10   7      860.72      787.11     97.49 o 
  -6  11   7      286.90      327.53     80.82 o 
  -5  11   7      734.98      792.15     99.26 o 
  -4  11   7      335.70      394.05     49.93 o 
  -3  11   7      292.16      210.64     41.40 o 
  -2  11   7      607.87      561.77     85.82 o 
  -1  11   7      521.47      535.40     51.32 o 
   0  11   7      270.81      268.97     56.41 o 
   1  11   7      452.20      520.41     67.21 o 
   2  11   7      742.01      606.60     71.47 o 
   3  11   7      239.76      186.59     48.28 o 
   4  11   7      341.12      379.13     60.75 o 
   5  11   7      626.26      611.45     56.21 o 
   6  11   7      280.96      439.99     82.44 o 
  -5  12   7      158.94      125.11     59.84 o 
  -4  12   7     1471.01     1573.78    131.68 o 
  -3  12   7      153.57      160.56     40.14 o 
  -2  12   7     1141.44     1145.68     73.81 o 
  -1  12   7      954.82      888.80     64.57 o 
   0  12   7      361.19      383.02     68.04 o 
   1  12   7      961.87      865.65     88.49 o 
   2  12   7     1133.34     1139.08     99.60 o 
   3  12   7      161.34      178.55     52.38 o 
   4  12   7     1528.88     1624.34    114.96 o 
   5  12   7      126.20      123.76     35.52 o 
   6  12   7      869.22      855.13    106.11 o 
  -4  13   7       49.76       53.03     54.16 o 
  -3  13   7     1698.48     1808.68     98.17 o 
  -2  13   7      340.28      330.33     51.04 o 
  -1  13   7      517.13      502.39    102.51 o 
   0  13   7      608.83      587.43     82.27 o 
   1  13   7      469.92      525.30     78.49 o 
   2  13   7      331.09      293.57     63.50 o 
   3  13   7     1464.70     1538.79    119.46 o 
   4  13   7       47.27       32.70     37.63 o 
  -4  14   7      217.53      252.28     76.26 o 
  -3  14   7      306.71      416.97     59.15 o 
  -2  14   7      130.39      197.41     50.42 o 
  -1  14   7      891.13      922.68    116.44 o 
   0  14   7       64.06       66.86     38.70 o 
   1  14   7      949.92     1014.26    102.03 o 
   2  14   7      128.80      155.25     56.42 o 
   3  14   7      339.10      290.08     66.97 o 
   4  14   7      244.62      247.15     55.73 o 
  -2  15   7      480.10      455.01     59.43 o 
  -1  15   7       22.13      -41.86     41.86 o 
   0  15   7     1417.29     1489.61    112.62 o 
   1  15   7       26.66       -2.46     46.29 o 
   2  15   7      550.06      610.34     87.49 o 
   3  15   7        8.88       63.47     54.62 o 
  -1  16   7      572.72      593.76     94.62 o 
   0  16   7        3.42      -37.62     52.32 o 
   1  16   7      539.82      561.35     88.00 o 
   2  16   7      177.27      164.67     62.72 o 
   3  16   7       62.87       48.48     51.14 o 
   0   0   8    34567.05    33496.36    561.50 o 
   1   0   8    18566.23    19353.44    197.63 o 
   2   0   8      585.15      549.12     19.02 o 
   3   0   8       35.61       23.23      9.31 o 
   4   0   8     1405.94     1527.33     38.77 o 
   5   0   8        0.97       -3.81     13.51 o 
   6   0   8      113.13      122.33     20.31 o 
   7   0   8      389.99      379.62     75.06 o 
   8   0   8     1287.15     1466.32    118.64 o 
   9   0   8       38.42       88.55     58.37 o 
  10   0   8      209.97      187.62     67.32 o 
 -10   1   8      216.94      301.93     73.30 o 
  -9   1   8      654.76      739.76     98.60 o 
  -8   1   8       15.87       47.20     52.17 o 
  -7   1   8     1987.01     1843.34    131.06 o 
  -6   1   8     1017.10      947.08     35.81 o 
  -5   1   8      624.55      577.77     25.40 o 
  -4   1   8     5638.69     5801.99     88.68 o 
  -3   1   8     5882.46     5931.93    118.97 o 
  -2   1   8     2248.68     1967.53     51.80 o 
  -1   1   8    18560.76    18930.94    374.20 o 
   0   1   8     9484.60     9380.08    184.29 o 
   1   1   8    18415.35    19035.93    293.09 o 
   2   1   8     1973.47     1699.74     98.26 o 
   3   1   8     5564.48     5902.31    109.55 o 
   4   1   8     5193.05     5117.66    113.63 o 
   5   1   8      641.37      631.57     31.52 o 
   6   1   8     1028.28     1040.81    144.85 o 
   7   1   8     2188.59     2022.83     82.47 o 
   8   1   8       17.49       16.13     31.75 o 
   9   1   8      582.96      519.65     82.62 o 
  10   1   8      157.31      178.75     66.00 o 
 -10   2   8       40.91      -32.94     57.03 o 
  -9   2   8       17.05      182.15     70.54 o 
  -8   2   8       78.87      102.31     57.16 o 
  -7   2   8      632.27      566.34     42.73 o 
  -6   2   8      537.00      502.30     24.91 o 
  -5   2   8     5713.78     5347.13    154.84 o 
  -4   2   8      106.30       97.66     13.63 o 
  -3   2   8     8029.44     8134.58    146.54 o 
  -2   2   8      166.23      173.76     23.80 o 
  -1   2   8     2775.03     2732.52     43.80 o 
   0   2   8     1766.12     1789.70     36.59 o 
   1   2   8     2390.75     2395.26     47.90 o 
   2   2   8      181.03      238.17     24.02 o 
   3   2   8     6652.31     6839.85    256.76 o 
   4   2   8      106.18      128.57     18.82 o 
   5   2   8     5470.43     5309.45    109.49 o 
   6   2   8      566.01      602.80     47.82 o 
   7   2   8      635.84      591.82     51.48 o 
   8   2   8       89.52       73.61     31.50 o 
   9   2   8       26.21       89.40     59.55 o 
 -10   3   8      143.34      200.59     72.76 o 
  -9   3   8      429.05      370.09     72.88 o 
  -8   3   8       27.25       27.36     50.15 o 
  -7   3   8      372.99      247.51     58.44 o 
  -6   3   8     1870.73     1729.41     47.24 o 
  -5   3   8      150.56      272.90     60.91 o 
  -4   3   8     2402.62     2406.55    114.22 o 
  -3   3   8      757.31      867.82     37.01 o 
  -2   3   8     3049.49     2649.36     69.60 o 
  -1   3   8     3699.57     3542.56     76.61 o 
   0   3   8     1107.25     1161.17     42.49 o 
   1   3   8     3790.20     3554.42     88.74 o 
   2   3   8     2777.00     2575.33    110.18 o 
   3   3   8      936.39      985.42     47.24 o 
   4   3   8     2777.84     1522.30   1391.65 o 
   5   3   8       90.82       85.95     37.70 o 
   6   3   8     2049.36     2022.80     80.85 o 
   7   3   8      317.57      313.38     39.44 o 
   8   3   8       23.61       46.39     31.91 o 
   9   3   8      491.78      484.47     78.63 o 
  -9   4   8      111.10      244.31     72.56 o 
  -8   4   8     1616.95     1702.62    132.53 o 
  -7   4   8      232.04      168.14     57.83 o 
  -6   4   8     1165.85     1187.55    101.49 o 
  -5   4   8      842.99      906.12     83.08 o 
  -4   4   8      788.39      813.11     49.10 o 
  -3   4   8     2626.03     2853.70     81.35 o 
  -2   4   8      207.55      207.65     30.21 o 
  -1   4   8      155.09      169.37     25.10 o 
   0   4   8     4205.36     3702.87     91.58 o 
   1   4   8      150.59      151.88     13.37 o 
   2   4   8       43.86       30.84      7.26 o 
   3   4   8     2695.32     2795.29    116.59 o 
   4   4   8      801.21      599.72    194.30 o 
   5   4   8      811.85      786.17     42.72 o 
   6   4   8     1094.45     1044.88     61.61 o 
   7   4   8      231.58      247.99     74.14 o 
   8   4   8     1400.58     1478.66     91.61 o 
   9   4   8      119.30       56.21     49.64 o 
  -9   5   8     1000.27      879.08    105.70 o 
  -8   5   8      129.33      197.77     65.79 o 
  -7   5   8     1066.23     1138.74    104.23 o 
  -6   5   8      677.60      623.85     80.11 o 
  -5   5   8      612.33      576.51     72.99 o 
  -4   5   8     3964.14     3717.65    105.31 o 
  -3   5   8     4177.74     4100.42    105.24 o 
  -2   5   8      791.17      721.09     54.87 o 
  -1   5   8    11450.52    11719.70    151.60 o 
   0   5   8     2787.19     3376.92     64.05 o 
   1   5   8    11533.32    11730.02    141.02 o 
   2   5   8      813.97      780.60     32.17 o 
   3   5   8     4133.44     3727.67    109.77 o 
   4   5   8     3892.87     3407.64    286.42 o 
   5   5   8      782.85      728.83     39.16 o 
   6   5   8      670.41      670.43     53.64 o 
   7   5   8     1145.21     1070.40     65.99 o 
   8   5   8      123.02      149.34     39.08 o 
   9   5   8      978.68     1088.29    105.57 o 
  -9   6   8      469.84      519.24     91.87 o 
  -8   6   8       87.46      112.67     54.88 o 
  -7   6   8      332.78      386.58     74.91 o 
  -6   6   8      229.86      180.09     59.32 o 
  -5   6   8     4062.33     3926.78    171.99 o 
  -4   6   8      371.37      356.71     39.42 o 
  -3   6   8     2946.26     2814.01    116.18 o 
  -2   6   8      561.74      582.68     41.10 o 
  -1   6   8      469.73      518.77     53.08 o 
   0   6   8       47.76       63.06     18.17 o 
   1   6   8      273.60      279.46     25.83 o 
   2   6   8      636.61      606.72     33.10 o 
   3   6   8     3009.54     2827.52     62.65 o 
   4   6   8      373.40      287.11     22.31 o 
   5   6   8     3952.21     3828.74    113.33 o 
   6   6   8      184.64      185.30     34.44 o 
   7   6   8      457.34      463.80     48.57 o 
   8   6   8       54.41      -14.24     46.96 o 
   9   6   8      458.52      548.12     82.92 o 
  -8   7   8       13.75      241.70     73.14 o 
  -7   7   8      123.97      112.37     55.54 o 
  -6   7   8     1416.29     1572.07    121.85 o 
  -5   7   8      389.20      349.12     63.51 o 
  -4   7   8     2018.40     1879.22     81.41 o 
  -3   7   8      104.65       93.51     31.89 o 
  -2   7   8     2821.55     2804.84     90.16 o 
  -1   7   8     3195.59     3223.78     92.79 o 
   0   7   8      189.80      251.62     31.47 o 
   1   7   8     3017.13     3037.55     83.12 o 
   2   7   8     3132.51     2954.07     78.68 o 
   3   7   8      151.95      154.43     23.60 o 
   4   7   8     2117.87     2213.28     65.55 o 
   5   7   8      315.91      325.88     41.23 o 
   6   7   8     1456.43     1480.20     75.66 o 
   7   7   8      120.04      142.66     50.34 o 
   8   7   8       11.28       45.17     51.61 o 
   9   7   8      628.51      614.08     88.97 o 
  -8   8   8     1057.82     1085.84    118.60 o 
  -7   8   8       10.14       80.18     62.48 o 
  -6   8   8     2002.95     1958.12    139.24 o 
  -5   8   8      112.60       94.49     55.20 o 
  -4   8   8        8.15       11.28     33.21 o 
  -3   8   8     1571.77     1446.72     72.04 o 
  -2   8   8     1946.65     1723.16     74.65 o 
  -1   8   8      982.40      909.22     53.31 o 
   0   8   8     1436.28     1376.61     61.99 o 
   1   8   8      941.30      993.77     78.30 o 
   2   8   8     2052.09     1991.45     68.36 o 
   3   8   8     1545.41     1510.13     57.64 o 
   4   8   8        5.88       19.47     40.23 o 
   5   8   8      117.40       83.01     37.41 o 
   6   8   8     2073.54     1960.25     87.64 o 
   7   8   8       17.81       31.05     29.47 o 
   8   8   8     1096.73     1162.73    116.35 o 
   9   8   8       36.72      189.44     68.94 o 
  -7   9   8      323.89      435.97     84.31 o 
  -6   9   8      920.19      813.75     97.49 o 
  -5   9   8       43.49      109.78     58.76 o 
  -4   9   8     1485.08     1411.77     82.98 o 
  -3   9   8     1122.35     1047.04     90.74 o 
  -2   9   8     1598.48     1480.53     73.60 o 
  -1   9   8     2059.74     1799.57     77.34 o 
   0   9   8       90.20       67.31     42.63 o 
   1   9   8     2617.73     2595.95    130.51 o 
   2   9   8     1646.28     1550.18    101.53 o 
   3   9   8     1344.31     1401.62     97.43 o 
   4   9   8     1506.90     1544.37    102.67 o 
   5   9   8       95.00      157.61     46.61 o 
   6   9   8      903.27      978.45     66.71 o 
   7   9   8      243.07      242.27     68.88 o 
   8   9   8       78.88      148.26     62.31 o 
  -7  10   8      110.18      190.56     69.33 o 
  -6  10   8      492.20      534.22     86.74 o 
  -5  10   8      738.77      671.33     86.15 o 
  -4  10   8      306.48      278.14     70.62 o 
  -3  10   8      707.09      740.65     59.21 o 
  -2  10   8       50.29       31.77     31.69 o 
  -1  10   8      826.23      851.57     58.13 o 
   0  10   8      111.92       81.92     45.03 o 
   1  10   8      599.65      633.99     74.07 o 
   2  10   8      103.67       87.74     45.16 o 
   3  10   8      493.37      491.40     65.06 o 
   4  10   8      301.61      304.83     54.24 o 
   5  10   8      780.72      846.31     81.35 o 
   6  10   8      469.32      415.73     47.61 o 
   7  10   8      126.31      147.87     61.29 o 
  -6  11   8      508.89      673.45     97.17 o 
  -5  11   8       74.77      181.47     63.09 o 
  -4  11   8     1069.47     1081.68     74.69 o 
  -3  11   8      239.23      296.94     80.17 o 
  -2  11   8      730.88      663.94    111.83 o 
  -1  11   8      807.36      785.84     58.31 o 
   0  11   8      204.43      224.52     57.41 o 
   1  11   8      939.89      945.54     88.84 o 
   2  11   8      929.07      901.07     86.88 o 
   3  11   8      252.55      242.06     54.58 o 
   4  11   8     1138.61     1132.72     95.11 o 
   5  11   8       56.41       94.38     44.23 o 
   6  11   8      610.05      811.37     99.44 o 
  -5  12   8      195.55      186.50     66.92 o 
  -4  12   8       54.48      164.52     45.18 o 
  -3  12   8      362.12      435.67     55.92 o 
  -2  12   8      196.45      176.70     41.81 o 
  -1  12   8      225.59      172.70     83.68 o 
   0  12   8      845.51      958.17     96.87 o 
   1  12   8      229.84      218.95     56.74 o 
   2  12   8      325.24      456.89     71.07 o 
   3  12   8      371.58      406.30     67.12 o 
   4  12   8       48.69      130.62     47.63 o 
   5  12   8      240.85      301.69     62.36 o 
  -4  13   8      272.39      361.36     78.94 o 
  -3  13   8     1104.13     1275.54     86.25 o 
  -2  13   8      289.00      318.55     72.66 o 
  -1  13   8     2465.04     2564.14    114.64 o 
   0  13   8       17.53       25.75     34.41 o 
   1  13   8     2299.35     2276.08    145.92 o 
   2  13   8      235.96      193.11     51.55 o 
   3  13   8     1104.48     1066.45    101.11 o 
   4  13   8      230.13      213.21     54.96 o 
  -3  14   8      533.05      551.93     82.09 o 
  -2  14   8      182.18      236.03     47.16 o 
  -1  14   8       61.22       15.09     89.14 o 
   0  14   8      373.61      407.40     60.69 o 
   1  14   8       45.70       59.15     35.03 o 
   2  14   8      189.86      128.94     52.42 o 
   3  14   8      475.45      460.00     73.61 o 
   4  14   8        3.98        6.84     40.43 o 
  -2  15   8      788.09      772.69    102.15 o 
  -1  15   8       69.96       87.11     40.76 o 
   0  15   8       54.37       19.53     33.47 o 
   1  15   8       79.48      172.38     41.97 o 
   2  15   8      709.80      626.84     88.96 o 
   3  15   8      200.89      200.10     58.28 o 
  -1  16   8       87.87       -0.68     54.56 o 
   0  16   8     1019.80     1085.17    117.03 o 
   2  16   8      177.66      159.72     63.32 o 
   3  16   8      216.72      153.64     61.94 o 
   1   0   9     6125.50     6666.99    116.45 o 
   2   0   9       27.68       37.38     10.57 o 
   3   0   9        6.58       14.52      8.81 o 
   4   0   9     7900.29     7996.43    107.49 o 
   5   0   9        0.64       -6.90     14.33 o 
   6   0   9     1564.87     1550.71     48.10 o 
   7   0   9      122.98       95.56     28.66 o 
   8   0   9       70.20      112.13     58.45 o 
   9   0   9      203.64      224.87     71.04 o 
  10   0   9      540.95      506.87     98.61 o 
 -10   1   9      242.18      279.44     72.94 o 
  -9   1   9       45.68      219.29     71.54 o 
  -8   1   9      825.88      800.55     93.58 o 
  -7   1   9      583.22      535.17     41.90 o 
  -6   1   9      865.58      809.42     32.87 o 
  -5   1   9     4159.62     4140.16     70.38 o 
  -4   1   9      494.38      466.11     19.04 o 
  -3   1   9     3449.45     3578.06     45.24 o 
  -2   1   9     2371.77     2340.66     60.65 o 
  -1   1   9      448.17      399.98     18.20 o 
   0   1   9     7747.21     7786.86     96.81 o 
   1   1   9      437.78      401.32     42.60 o 
   2   1   9     1894.00     1884.63     77.20 o 
   3   1   9     3027.33     3283.26     77.29 o 
   4   1   9      501.30      550.21     28.32 o 
   5   1   9     4387.52     4398.71    117.97 o 
   6   1   9      903.87      886.16     51.48 o 
   7   1   9      613.83      637.21     50.24 o 
   8   1   9     1055.90     1089.48    107.25 o 
   9   1   9       30.11       53.56     52.33 o 
  10   1   9      286.25      181.31     70.56 o 
 -10   2   9       51.68       24.93     54.17 o 
  -9   2   9     1109.83     1079.77    117.25 o 
  -8   2   9      220.19      119.29     57.09 o 
  -7   2   9     1832.48     1709.27    119.27 o 
  -6   2   9      195.53      206.70     49.81 o 
  -5   2   9      149.14      137.58     18.86 o 
  -4   2   9      219.01      210.69     15.95 o 
  -3   2   9     2228.17     2340.01     66.75 o 
  -2   2   9      980.52     1004.05     41.78 o 
  -1   2   9    10688.79    10470.02    119.79 o 
   0   2   9     1807.76     1871.37     38.81 o 
   1   2   9    10482.70    10018.38    232.76 o 
   2   2   9      938.29     1029.54     42.28 o 
   3   2   9     2049.90     2280.22     67.70 o 
   4   2   9      193.35      241.12     22.10 o 
   5   2   9      119.33      163.00     47.30 o 
   6   2   9      211.89      189.27     34.26 o 
   7   2   9     1784.78     1700.21     77.37 o 
   8   2   9      219.00      234.14     38.07 o 
   9   2   9     1066.38     1056.55    113.23 o 
  -9   3   9      182.31      263.33     73.29 o 
  -8   3   9      898.64      982.63    105.26 o 
  -7   3   9      317.11      290.30     61.64 o 
  -6   3   9      475.83      420.20     67.04 o 
  -5   3   9     2346.86     2279.92    122.92 o 
  -4   3   9      283.32      307.64     35.89 o 
  -3   3   9     3477.52     3690.16     90.02 o 
  -2   3   9      864.24      874.57     41.17 o 
  -1   3   9      193.08      183.89     22.67 o 
   0   3   9      186.01      177.73     15.51 o 
   1   3   9      107.52      142.32     16.51 o 
   2   3   9     1148.08     1254.74     49.52 o 
   3   3   9     2892.33     3234.83    175.92 o 
   4   3   9      292.40      272.47     56.62 o 
   5   3   9     2049.47     2024.27     76.75 o 
   6   3   9      467.27      486.04     44.40 o 
   7   3   9      252.20      308.50     53.56 o 
   8   3   9      908.46      991.27     66.47 o 
   9   3   9      198.71      132.71     59.00 o 
  -9   4   9       66.56       26.62     57.21 o 
  -8   4   9      352.67      447.52     82.51 o 
  -7   4   9      110.98      133.46     53.47 o 
  -6   4   9     1121.83     1112.70     97.15 o 
  -5   4   9      556.24      620.90     69.20 o 
  -4   4   9     7688.56     7577.76    153.94 o 
  -3   4   9      711.79      695.12     43.03 o 
  -2   4   9      622.48      521.50     35.21 o 
  -1   4   9     3216.87     3384.28     80.80 o 
   0   4   9     4018.73     4461.53     90.80 o 
   1   4   9     3341.87     3564.67     51.33 o 
   2   4   9      361.79      256.14     19.51 o 
   3   4   9      724.70      704.36     64.90 o 
   4   4   9     7895.25     7289.87    221.58 o 
   5   4   9      587.99      615.86     39.92 o 
   6   4   9     1191.59     1074.86     62.21 o 
   7   4   9      141.77      127.86     32.17 o 
   8   4   9      335.50      362.42     38.84 o 
   9   4   9       77.40        7.29     48.71 o 
  -9   5   9       89.64       86.98     62.71 o 
  -8   5   9     1214.88     1059.29    109.14 o 
  -7   5   9      147.06      194.40     63.61 o 
  -6   5   9     1044.72     1020.62     95.35 o 
  -5   5   9     2117.47     1874.27    117.75 o 
  -4   5   9      453.87      434.75     41.32 o 
  -3   5   9      851.52      792.74     49.42 o 
  -2   5   9      990.87      964.04     48.46 o 
  -1   5   9     1282.93     1279.77    101.55 o 
   0   5   9     7379.45     7625.98    108.47 o 
   1   5   9     1168.07     1051.34     32.06 o 
   2   5   9      752.73      710.05     38.96 o 
   3   5   9      832.96      682.22    101.95 o 
   4   5   9      445.93      496.45     64.22 o 
   5   5   9     1933.14     1819.68     76.45 o 
   6   5   9     1102.08     1131.27     65.16 o 
   7   5   9      170.85      258.92     43.55 o 
   8   5   9     1243.36     1312.19     76.16 o 
  -8   6   9      170.27      136.69     58.69 o 
  -7   6   9      716.92      835.83     98.07 o 
  -6   6   9      511.54      599.93     80.22 o 
  -5   6   9       63.13       37.97     42.84 o 
  -4   6   9       51.67      102.88     33.17 o 
  -3   6   9      101.29       74.36     27.11 o 
  -2   6   9     1086.77     1006.30     84.66 o 
  -1   6   9     1423.96     1172.47     72.38 o 
   0   6   9      684.56      631.49     30.43 o 
   1   6   9     1566.83     1371.84     40.01 o 
   2   6   9     1121.96     1059.96     42.36 o 
   3   6   9       89.17      102.56     17.13 o 
   4   6   9       78.58       57.16     12.00 o 
   5   6   9      143.42      117.65     78.95 o 
   6   6   9      486.50      470.39     47.53 o 
   7   6   9      720.49      737.79     58.03 o 
   8   6   9      172.79      259.01     65.56 o 
   9   6   9      730.77      788.67     94.95 o 
  -8   7   9      967.39      930.71    107.38 o 
  -7   7   9       98.50      200.10     66.53 o 
  -6   7   9     1794.13     2081.79    138.03 o 
  -5   7   9      974.34     1067.10     97.15 o 
  -4   7   9      397.25      348.19     43.15 o 
  -3   7   9      883.01      797.81     53.87 o 
  -2   7   9     2532.15     2381.11     83.14 o 
  -1   7   9      832.32      850.36     49.43 o 
   0   7   9      429.56      452.77     37.85 o 
   1   7   9      974.47     1033.71     38.37 o 
   2   7   9     2513.30     2540.61     72.41 o 
   3   7   9      918.31      873.50     47.07 o 
   4   7   9      391.93      437.50     29.41 o 
   5   7   9     1069.20     1039.99     84.63 o 
   6   7   9     1646.32     1618.88     81.02 o 
   7   7   9      115.20      153.58     35.99 o 
   8   7   9      978.26      949.06    103.44 o 
   9   7   9      111.27      153.21     59.14 o 
  -8   8   9       97.88      174.10     74.61 o 
  -7   8   9       79.34      170.41     63.66 o 
  -6   8   9      872.40     1008.04    104.51 o 
  -5   8   9      290.76      279.56     59.67 o 
  -4   8   9     1247.24     1293.47     71.72 o 
  -3   8   9      866.59      756.65     88.80 o 
  -2   8   9      463.27      414.21     41.45 o 
  -1   8   9     2840.44     2706.13     91.09 o 
   0   8   9      583.50      496.59     55.14 o 
   1   8   9     3107.67     3161.76    140.09 o 
   2   8   9      226.65      241.73     28.98 o 
   3   8   9      821.34      897.20     45.00 o 
   4   8   9      994.00      967.44     83.74 o 
   5   8   9      324.22      313.32     58.22 o 
   6   8   9      802.75      913.28     63.29 o 
   7   8   9       71.64      111.54     62.40 o 
   8   8   9       97.95      144.28     65.23 o 
   9   8   9       41.67      101.32     64.54 o 
  -7   9   9      173.11      338.78     76.50 o 
  -6   9   9       64.48      223.01     68.53 o 
  -5   9   9     1331.00     1283.88    113.23 o 
  -4   9   9      217.42      194.95     39.65 o 
  -3   9   9      980.27      922.06     62.16 o 
  -2   9   9      747.23      778.84     57.27 o 
  -1   9   9     1375.73     1346.81    107.36 o 
   0   9   9      288.97      305.79     44.59 o 
   1   9   9     1144.37     1155.86     90.59 o 
   2   9   9      846.05      943.06     85.09 o 
   3   9   9      769.98      710.64     74.05 o 
   4   9   9      210.91      173.14     50.32 o 
   5   9   9     1259.70     1167.23     95.19 o 
   6   9   9       35.41       41.66     30.45 o 
   7   9   9      160.47      261.48     70.38 o 
   8   9   9      108.38      134.57     60.22 o 
  -7  10   9      451.92      397.09     85.87 o 
  -6  10   9       50.71      -11.30     51.53 o 
  -5  10   9      448.13      437.26     79.37 o 
  -4  10   9     1114.90     1038.13     70.38 o 
  -3  10   9       35.63       14.43     41.14 o 
  -2  10   9     1061.67     1031.93     65.69 o 
  -1  10   9      293.66      218.11     38.77 o 
   0  10   9      270.69      293.57    101.33 o 
   1  10   9      550.93      563.11     70.77 o 
   2  10   9     1047.47     1034.04     89.42 o 
   3  10   9      105.91       62.03     40.09 o 
   4  10   9     1254.57     1332.40    102.44 o 
   5  10   9      440.29      405.09     64.70 o 
   6  10   9       26.56       22.26     30.16 o 
   7  10   9      465.58      470.80     88.10 o 
  -6  11   9      721.86      922.76    109.78 o 
  -5  11   9      595.54      553.15     88.75 o 
  -4  11   9      197.28      190.04     43.05 o 
  -3  11   9      164.18      161.10     47.05 o 
  -2  11   9     1025.30     1044.19     71.45 o 
  -1  11   9      136.04      146.46     34.38 o 
   0  11   9     1118.14     1233.03     69.65 o 
   1  11   9      150.05      160.16     50.78 o 
   2  11   9      841.10      906.94     89.45 o 
   3  11   9      257.30      244.17     53.07 o 
   4  11   9      194.17      162.08     48.44 o 
   5  11   9      685.78      608.77     74.17 o 
   6  11   9      731.62      748.03     99.80 o 
  -5  12   9        9.69      -15.67     53.26 o 
  -4  12   9      969.47     1137.52     82.37 o 
  -3  12   9       77.12      187.83     42.83 o 
  -2  12   9      940.69     1039.93     72.98 o 
  -1  12   9      148.64       97.02     88.35 o 
   0  12   9      322.63      300.54     44.78 o 
   1  12   9      124.15       70.32     48.69 o 
   2  12   9     1198.09     1074.87     99.59 o 
   3  12   9       52.10      107.74     46.73 o 
   4  12   9      928.74      988.15     95.55 o 
   5  12   9        3.48       99.76     46.79 o 
  -4  13   9       75.34      159.22     56.33 o 
  -3  13   9     1114.88     1055.13     78.19 o 
  -2  13   9      216.10      284.53     93.63 o 
  -1  13   9      168.82      221.90     44.02 o 
   0  13   9       96.18      140.75     37.85 o 
   1  13   9      253.35      288.01     44.30 o 
   2  13   9      209.25      181.39     56.70 o 
   3  13   9     1141.24     1080.92    103.45 o 
   4  13   9       72.48      133.49     50.97 o 
  -3  14   9      245.61      306.43     55.34 o 
  -2  14   9      287.53      347.86     71.02 o 
  -1  14   9      910.84      900.69     72.37 o 
   0  14   9       34.78       -0.93     42.51 o 
   1  14   9      854.40     1016.29     72.69 o 
   2  14   9      265.04      233.71     63.32 o 
   3  14   9      249.36      262.40     63.22 o 
   4  14   9      242.99      113.85     51.32 o 
  -2  15   9      323.59      377.29     78.22 o 
  -1  15   9       27.21       21.54     48.98 o 
   0  15   9      975.81     1062.47     79.38 o 
   1  15   9       35.25        4.88     48.16 o 
   2  15   9      378.75      306.16     67.83 o 
   3  15   9       19.70       28.17     49.88 o 
  -1  16   9      419.69      378.07     82.91 o 
   0  16   9       59.46       79.68     56.17 o 
   0   0  10     4439.52     4295.06    101.84 o 
   1   0  10     1508.41     1530.07     48.27 o 
   2   0  10     8302.41     8590.33    105.26 o 
   3   0  10     2874.94     2943.84     51.90 o 
   4   0  10        2.89       31.07     16.99 o 
   5   0  10      244.60      227.85     19.14 o 
   6   0  10     3613.16     3687.00     76.45 o 
   7   0  10     1232.30     1161.42     59.43 o 
   8   0  10     3648.97     3588.36    187.74 o 
   9   0  10      167.31      215.90     70.18 o 
  10   0  10      909.49      819.17    111.01 o 
 -10   1  10      110.96      195.70     72.01 o 
  -9   1  10      710.39      833.41    104.37 o 
  -8   1  10      131.66      120.39     58.23 o 
  -7   1  10      622.15      595.59     79.90 o 
  -6   1  10      797.28      819.66     44.62 o 
  -5   1  10      456.68      440.93     21.54 o 
  -4   1  10     3409.67     3291.25     54.54 o 
  -3   1  10       95.51      111.27      8.24 o 
  -2   1  10     3228.66     3081.22     49.33 o 
  -1   1  10     6208.04     5904.78     79.36 o 
   0   1  10     1647.40     1813.69     41.20 o 
   1   1  10     5356.08     5252.97     98.82 o 
   2   1  10     3280.79     3173.87     51.89 o 
   3   1  10       36.29       50.04     24.17 o 
   4   1  10     3294.14     3299.08     65.26 o 
   5   1  10      342.37      349.67     25.83 o 
   6   1  10      752.47      792.64     74.75 o 
   7   1  10      800.81      841.84     54.74 o 
   8   1  10      124.28      195.23     61.63 o 
   9   1  10      693.76      554.16     88.86 o 
  10   1  10      111.46       59.39     58.49 o 
 -10   2  10       18.94       71.27     67.01 o 
  -9   2  10      128.72      182.53     68.92 o 
  -8   2  10      133.05       77.54     55.46 o 
  -7   2  10      689.97      486.74     72.48 o 
  -6   2  10      158.34      168.67     24.10 o 
  -5   2  10     8229.45     7658.37    125.34 o 
  -4   2  10     1173.49     1195.48     52.23 o 
  -3   2  10     3646.29     3349.71     82.65 o 
  -2   2  10     1924.49     2138.05     64.29 o 
  -1   2  10      484.87      460.47     18.98 o 
   0   2  10     6507.21     7039.70     92.82 o 
   1   2  10      310.45      346.22     31.43 o 
   2   2  10     1974.61     2137.33     60.75 o 
   3   2  10     3484.90     3322.40    114.73 o 
   4   2  10     1177.07     1239.91     54.43 o 
   5   2  10     8256.08     8216.64    136.30 o 
   6   2  10      152.78      149.00     32.15 o 
   7   2  10      784.67      755.06     55.59 o 
   8   2  10      126.25      182.92     79.50 o 
   9   2  10      117.29      110.02     62.16 o 
  -9   3  10      412.06      466.40     84.44 o 
  -8   3  10       14.08      118.12     60.81 o 
  -7   3  10      644.60      644.42     84.87 o 
  -6   3  10     1610.64     1660.24    112.46 o 
  -5   3  10        6.13        5.09     48.44 o 
  -4   3  10     4102.41     4063.43    103.33 o 
  -3   3  10     1775.98     1832.20     62.75 o 
  -2   3  10     1136.78     1144.04     48.39 o 
  -1   3  10     9214.81     9725.52    155.14 o 
   0   3  10     2557.49     2747.56     52.03 o 
   1   3  10     9122.64     9627.16    119.15 o 
   2   3  10      809.59      926.48     44.23 o 
   3   3  10     1762.07     1851.64    182.12 o 
   4   3  10     4134.23     4286.52    167.37 o 
   5   3  10       11.26       20.25     24.77 o 
   6   3  10     1875.78     1868.93     79.67 o 
   7   3  10      518.42      530.01     56.47 o 
   8   3  10       15.03       99.22     35.02 o 
   9   3  10      361.70      431.09     76.40 o 
  -9   4  10       23.20        9.65     53.54 o 
  -8   4  10     2406.47     2418.69    159.17 o 
  -7   4  10       49.12       27.17     54.30 o 
  -6   4  10     1060.37     1031.32     97.59 o 
  -5   4  10      482.97      433.65     65.36 o 
  -4   4  10       73.64       91.36     29.37 o 
  -3   4  10       99.43       88.78     31.75 o 
  -2   4  10     1311.73     1281.59     52.53 o 
  -1   4  10      621.65      617.29     37.82 o 
   0   4  10     7227.69     7046.49    124.01 o 
   1   4  10      626.65      609.70     20.31 o 
   2   4  10     1135.34      989.40     58.27 o 
   3   4  10      107.20      126.25     40.54 o 
   4   4  10       76.96      186.86     57.74 o 
   5   4  10      543.56      509.34     39.06 o 
   6   4  10     1299.98     1404.11    105.40 o 
   7   4  10       47.00       69.69     34.12 o 
   8   4  10     2657.02     2630.00     88.63 o 
   9   4  10       27.26       33.67     49.00 o 
  -9   5  10      206.52      220.24     71.14 o 
  -8   5  10      220.00      165.41     65.79 o 
  -7   5  10      463.75      528.02     79.85 o 
  -6   5  10     1000.43      970.74     97.97 o 
  -5   5  10       82.45       50.53     43.86 o 
  -4   5  10     1551.65     1335.55     64.63 o 
  -3   5  10      541.20      499.84     64.19 o 
  -2   5  10      624.52      647.18     42.22 o 
  -1   5  10     3992.92     4050.40     96.49 o 
   0   5  10     1457.67     1463.86     41.69 o 
   1   5  10     4405.33     4350.53     71.36 o 
   2   5  10      388.14      372.42     17.19 o 
   3   5  10      610.62      660.17     69.48 o 
   4   5  10     1582.10     1662.11    105.90 o 
   5   5  10       97.36       91.79     31.53 o 
   6   5  10     1093.18     1026.98     63.82 o 
   7   5  10      262.15      187.35     35.70 o 
   8   5  10      211.70      269.97     44.57 o 
  -8   6  10      316.84      255.01     69.41 o 
  -7   6  10      425.93      478.91     83.14 o 
  -6   6  10      720.63      820.73     92.33 o 
  -5   6  10     2489.93     2393.67    136.04 o 
  -4   6  10      314.60      316.78     39.52 o 
  -3   6  10     3566.63     3375.04    100.11 o 
  -2   6  10      225.37      213.59     32.29 o 
  -1   6  10      172.43      186.76     41.32 o 
   0   6  10       37.63       49.50     16.77 o 
   1   6  10      129.52      147.25     17.81 o 
   2   6  10      192.79      214.40     17.30 o 
   3   6  10     3693.12     3487.65     77.61 o 
   4   6  10      313.50      343.43     56.79 o 
   5   6  10     2661.59     2633.71    136.24 o 
   6   6  10      718.18      705.98     57.97 o 
   7   6  10      423.91      405.95     51.97 o 
   8   6  10      326.24      313.03     46.23 o 
  -8   7  10       27.98       15.69     56.46 o 
  -7   7  10      304.19      365.27     75.12 o 
  -6   7  10     2065.25     2135.25    140.37 o 
  -5   7  10      370.83      283.15     60.87 o 
  -4   7  10     3549.91     3401.28    250.71 o 
  -3   7  10      263.14      232.63     36.80 o 
  -2   7  10     2187.74     2129.99     79.16 o 
  -1   7  10     3447.91     3443.21     97.88 o 
   0   7  10      185.94      240.71     31.46 o 
   1   7  10     3586.30     3723.95     91.25 o 
   2   7  10     2205.79     2211.58     52.51 o 
   3   7  10      287.50      285.26     25.58 o 
   4   7  10     3156.04     3079.28     71.79 o 
   5   7  10      310.92      238.52     52.22 o 
   6   7  10     2073.26     2075.20     91.13 o 
   7   7  10      338.10      353.99     45.36 o 
   8   7  10       32.24       63.24     54.26 o 
   9   7  10      120.93      146.69     57.85 o 
  -7   8  10      116.19      224.76     69.98 o 
  -6   8  10       61.76      179.58     65.16 o 
  -5   8  10      251.83      268.19     61.58 o 
  -4   8  10      627.85      610.51     52.74 o 
  -3   8  10      665.40      666.19     87.00 o 
  -2   8  10     1225.03     1186.85     63.51 o 
  -1   8  10      308.45      266.14     35.99 o 
   0   8  10     3382.38     3446.05    100.30 o 
   1   8  10      306.80      329.36     35.69 o 
   2   8  10     1367.45     1385.87     57.75 o 
   3   8  10      699.10      703.60     39.99 o 
   4   8  10      636.13      623.12     70.66 o 
   5   8  10      219.96      156.38     45.63 o 
   6   8  10        1.71       -5.31     29.96 o 
   7   8  10      129.81      142.18     36.80 o 
   8   8  10      559.52      647.81     90.52 o 
   9   8  10       95.12      220.37     69.79 o 
  -7   9  10     1521.25     1591.33    137.09 o 
  -6   9  10      351.77      371.82     77.98 o 
  -5   9  10      301.01      424.16     77.59 o 
  -4   9  10      141.38      169.12     90.28 o 
  -3   9  10     4254.23     4050.26    126.74 o 
  -2   9  10      217.57      229.65     38.65 o 
  -1   9  10     4983.41     4953.66    131.33 o 
   0   9  10      299.98      280.24     36.32 o 
   1   9  10     5179.85     5312.59    130.34 o 
   2   9  10      122.70      158.30     31.08 o 
   3   9  10     4554.42     4613.03    183.69 o 
   4   9  10      118.62      115.41     44.34 o 
   5   9  10      313.93      304.08     59.54 o 
   6   9  10      332.85      373.47     46.73 o 
   7   9  10     1414.98     1501.25    129.34 o 
   8   9  10        3.14      -61.82     61.82 o 
  -6  10  10       82.02      225.42     68.96 o 
  -5  10  10     2519.72     2596.39    160.53 o 
  -4  10  10      193.21      133.01     40.73 o 
  -3  10  10     3515.33     3437.33    120.97 o 
  -2  10  10      748.35      782.64     59.50 o 
  -1  10  10      641.75      567.61     50.83 o 
   0  10  10     2494.23     2434.75     91.46 o 
   1  10  10      560.78      597.04     47.57 o 
   2  10  10      737.47      721.61     77.99 o 
   3  10  10     3433.29     3308.24    159.99 o 
   4  10  10      193.32      171.00     48.01 o 
   5  10  10     2341.73     2350.36    139.26 o 
   6  10  10       92.63       70.34     48.11 o 
   7  10  10      389.81      437.30     83.33 o 
  -6  11  10      887.96     1069.89    118.29 o 
  -5  11  10      313.81      286.17     71.65 o 
  -4  11  10     1820.04     1902.72     97.63 o 
  -3  11  10       86.20       63.13     49.17 o 
  -2  11  10      887.67      815.31     63.49 o 
  -1  11  10      256.84      224.28     44.43 o 
   0  11  10      931.51      869.23    134.96 o 
   1  11  10      312.36      354.09     60.49 o 
   2  11  10      936.48      846.78     88.33 o 
   3  11  10       67.41       32.80     40.84 o 
   4  11  10     1688.45     1825.75    124.47 o 
   5  11  10      298.63      229.65     54.25 o 
   6  11  10      942.30      962.55     72.38 o 
  -5  12  10      147.57       36.13     55.31 o 
  -4  12  10      110.65      234.85     68.67 o 
  -3  12  10      244.95      270.92     74.74 o 
  -2  12  10     1167.66     1130.12     87.45 o 
  -1  12  10      242.76      205.46     41.23 o 
   0  12  10     3177.85     3034.95    114.26 o 
   1  12  10      296.92      304.09     47.48 o 
   2  12  10     1143.58     1239.15     92.53 o 
   3  12  10      244.85      210.34     56.98 o 
   4  12  10      108.65       46.67     40.59 o 
   5  12  10      194.69      131.38     45.48 o 
  -4  13  10      142.81      207.55     48.53 o 
  -3  13  10      170.60      210.69     49.27 o 
  -2  13  10      123.81      186.57     65.14 o 
  -1  13  10      770.62      706.83     65.28 o 
   0  13  10       79.82       62.39     32.27 o 
   1  13  10      669.39      700.08     63.96 o 
   2  13  10      172.52      202.75     60.92 o 
   3  13  10      234.23      353.45     72.23 o 
   4  13  10      176.76      241.41     61.49 o 
   5  13  10      133.51      146.45     54.40 o 
  -3  14  10      345.19      424.54     60.21 o 
  -2  14  10      279.50      345.02     53.53 o 
  -1  14  10        2.98       56.88    106.62 o 
   0  14  10      179.90      204.44     43.04 o 
   1  14  10        6.22       -8.71     35.25 o 
   2  14  10      232.57      288.48     66.76 o 
   3  14  10      287.90      342.37     69.98 o 
   4  14  10      108.29      140.32     53.12 o 
  -2  15  10      361.06      436.91     89.77 o 
  -1  15  10       45.27       45.67     72.98 o 
   0  15  10        2.34       -2.38     62.15 o 
   1  15  10       40.90       69.07     54.32 o 
   2  15  10      268.86      302.70     70.43 o 
   3  15  10       80.42       24.72     47.23 o 
   4  15  10      332.69      369.33     74.03 o 
  -1  16  10      327.90      373.15     79.60 o 
   1   0  11      206.92      287.69     19.13 o 
   2   0  11     3561.27     3432.51     57.57 o 
   3   0  11       92.28      106.13     14.16 o 
   4   0  11     8984.33     9085.36    118.28 o 
   5   0  11       27.12       14.64     15.81 o 
   6   0  11     3500.91     3547.58     97.01 o 
   7   0  11       50.65       69.42     38.88 o 
   8   0  11      222.05      233.71     69.74 o 
   9   0  11        7.30       18.41     50.09 o 
  10   0  11       87.64      290.28     82.21 o 
 -10   1  11      171.62      109.63     64.04 o 
  -9   1  11      525.59      371.69     82.68 o 
  -8   1  11      196.10      275.66     68.57 o 
  -7   1  11       39.52        7.59     50.98 o 
  -6   1  11     1779.60     1687.75    113.63 o 
  -5   1  11     2021.07     1956.59     63.52 o 
  -4   1  11      499.88      523.88     19.27 o 
  -3   1  11     3711.23     3618.58     68.34 o 
  -2   1  11     2065.50     2026.57     39.65 o 
  -1   1  11      480.86      500.37     22.44 o 
   0   1  11    11648.96    11297.07    135.14 o 
   1   1  11      320.02      352.27     21.73 o 
   2   1  11     1925.28     1955.83     40.60 o 
   3   1  11     2967.90     2909.35    132.76 o 
   4   1  11      492.95      560.81     32.12 o 
   5   1  11     1817.12     1835.84     51.81 o 
   6   1  11     1880.29     1909.53     71.11 o 
   7   1  11       67.00      101.73     29.87 o 
   8   1  11      240.89      307.39     65.57 o 
   9   1  11      521.22      510.96     90.01 o 
  10   1  11      145.41      215.70     73.12 o 
  -9   2  11     2226.49     2376.84    165.35 o 
  -8   2  11      136.47      221.50     63.79 o 
  -7   2  11     1685.61     1831.02    127.37 o 
  -6   2  11     1254.67     1175.37    126.66 o 
  -5   2  11      443.32      401.68     72.59 o 
  -4   2  11       33.99       19.04     22.08 o 
  -3   2  11     1301.48     1288.10     51.00 o 
  -2   2  11      923.75      948.00     66.60 o 
  -1   2  11    10448.84    10151.56    121.80 o 
   0   2  11        0.22       -0.33     12.43 o 
   1   2  11    10563.24    10442.90    251.86 o 
   2   2  11      892.44      991.49     42.37 o 
   3   2  11     1610.77     1708.78     65.80 o 
   4   2  11       45.47       48.70     21.32 o 
   5   2  11      310.08      328.89     47.00 o 
   6   2  11     1294.88     1240.91     63.25 o 
   7   2  11     1729.30     1951.62     83.58 o 
   8   2  11      136.46      137.37     60.64 o 
   9   2  11     2143.01     2079.33    156.16 o 
  10   2  11      229.46      239.68     75.75 o 
  -9   3  11       62.01       63.00     56.17 o 
  -8   3  11     1212.26     1238.04    116.44 o 
  -7   3  11      374.79      372.83     69.93 o 
  -6   3  11      968.34      897.14     92.18 o 
  -5   3  11     2982.08     2652.99    135.88 o 
  -4   3  11     1448.15     1507.70     63.09 o 
  -3   3  11     1698.61     1555.69     59.20 o 
  -2   3  11     1347.32     1429.54     54.63 o 
  -1   3  11     1852.52     2053.38     43.29 o 
   0   3  11       45.75       47.73     13.51 o 
   1   3  11     2036.70     2333.80     47.35 o 
   2   3  11     1606.45     1859.77    104.81 o 
   3   3  11     2018.20     1912.67     66.89 o 
   4   3  11     1469.26     1521.73    103.67 o 
   5   3  11     3238.72     3271.89     99.80 o 
   6   3  11      760.92      758.44     53.50 o 
   7   3  11      397.48      432.09     45.98 o 
   8   3  11     1172.69     1230.62     87.26 o 
   9   3  11       38.92        9.78     51.48 o 
  -9   4  11        7.74       99.54     62.55 o 
  -8   4  11      204.07      231.50     68.71 o 
  -7   4  11      173.37      226.17     64.17 o 
  -6   4  11     4776.96     4833.26    201.58 o 
  -5   4  11      105.61      124.98     51.21 o 
  -4   4  11     8449.34     8323.63    166.35 o 
  -3   4  11     1246.86     1354.30     58.32 o 
  -2   4  11     5005.39     4964.67    110.21 o 
  -1   4  11     1360.41     1328.97     51.90 o 
   0   4  11      172.13      153.13     16.49 o 
   1   4  11     1505.55     1539.83     60.52 o 
   2   4  11     4230.95     3889.84    153.37 o 
   3   4  11     1235.54     1369.25     92.37 o 
   4   4  11     8066.56     7696.81    237.43 o 
   5   4  11       98.65      144.97     41.52 o 
   6   4  11     4695.40     4652.18    131.30 o 
   7   4  11      138.21      117.12     33.12 o 
   8   4  11      196.32      235.00     35.80 o 
   9   4  11       11.49       40.70     50.95 o 
  -9   5  11      107.87      168.95     69.90 o 
  -8   5  11      122.92      202.01     68.45 o 
  -7   5  11      130.39      216.95     63.50 o 
  -6   5  11      200.47      228.94     62.69 o 
  -5   5  11     1230.10     1402.28    107.44 o 
  -4   5  11     1350.14     1260.00     63.67 o 
  -3   5  11     2935.15     2717.48     86.41 o 
  -2   5  11     2687.52     2684.55     80.62 o 
  -1   5  11     2470.16     2547.19     75.47 o 
   0   5  11    10014.48     9830.78    164.83 o 
   1   5  11     2621.69     2677.00     53.52 o 
   2   5  11     2520.20     2410.46     44.27 o 
   3   5  11     2704.89     2579.59    124.48 o 
   4   5  11     1349.72     1433.46     99.32 o 
   5   5  11     1257.79     1116.53     93.76 o 
   6   5  11      213.77      241.89     40.09 o 
   7   5  11      115.88      125.58     36.30 o 
   8   5  11      208.97      272.16     43.32 o 
  -8   6  11      158.23      174.09     60.12 o 
  -7   6  11     1288.66     1261.78    118.52 o 
  -6   6  11      579.99      613.13     83.80 o 
  -5   6  11      403.59      436.52     68.85 o 
  -4   6  11      351.95      316.71     45.48 o 
  -3   6  11     3804.12     3605.99    104.97 o 
  -2   6  11      220.65      168.34     30.36 o 
  -1   6  11    13571.74    13829.09    224.45 o 
   0   6  11       59.05       31.84     16.45 o 
   1   6  11    14000.52    14295.22    182.60 o 
   2   6  11      168.49      184.47     23.40 o 
   3   6  11     3675.54     3327.44     90.23 o 
   4   6  11      281.74      277.29     54.08 o 
   5   6  11      496.21      465.67     67.23 o 
   6   6  11      503.30      483.25     48.40 o 
   7   6  11     1455.13     1377.58     77.48 o 
   8   6  11      158.69      176.68     42.27 o 
  -8   7  11     1392.66     1594.83    140.22 o 
  -7   7  11        1.89      121.01     65.55 o 
  -6   7  11      202.79      259.24     69.54 o 
  -5   7  11      897.90      764.85     77.05 o 
  -4   7  11      832.25      813.47     58.82 o 
  -3   7  11     1429.89     1346.57     68.05 o 
  -2   7  11     1884.80     1604.18     70.33 o 
  -1   7  11      331.90      298.23     36.51 o 
   0   7  11     5523.85     5257.86    120.73 o 
   1   7  11      372.33      340.39     25.70 o 
   2   7  11     1675.73     1579.55     66.02 o 
   3   7  11     1359.10     1399.00     36.72 o 
   4   7  11      819.11      813.18     81.03 o 
   5   7  11     1181.20     1264.39     98.68 o 
   6   7  11      235.33      268.05     93.90 o 
   7   7  11        3.80       58.73     33.50 o 
   8   7  11     1257.06     1258.91    115.29 o 
  -7   8  11       42.45       87.55     62.52 o 
  -6   8  11     2792.50     2830.04    166.44 o 
  -5   8  11       54.18       20.60     32.15 o 
  -4   8  11     4631.02     4303.07    130.89 o 
  -3   8  11     1646.68     1440.80     73.40 o 
  -2   8  11     1774.89     1708.64     75.78 o 
  -1   8  11     1544.88     1476.39     68.32 o 
   0   8  11     2134.66     2271.27     80.99 o 
   1   8  11     1549.92     1563.66     92.86 o 
   2   8  11     2352.70     2500.61     96.07 o 
   3   8  11     1597.22     1662.61     45.30 o 
   4   8  11     5132.41     4992.56    193.61 o 
   5   8  11       70.48       11.82     40.59 o 
   6   8  11     2757.54     2490.73    115.50 o 
   7   8  11       53.83       62.24     35.73 o 
   8   8  11      123.09      144.58     65.69 o 
   9   8  11       19.28       32.50     46.18 o 
  -7   9  11      662.23      684.80     99.06 o 
  -6   9  11       91.61       92.64     58.08 o 
  -5   9  11     2360.87     2364.70    103.99 o 
  -4   9  11     1153.76     1123.70     71.05 o 
  -3   9  11     1256.13     1373.59     75.03 o 
  -2   9  11      130.50       90.55     41.84 o 
  -1   9  11      452.04      408.13     55.46 o 
   0   9  11      991.68     1095.72    112.15 o 
   1   9  11      607.82      581.13     45.23 o 
   2   9  11       76.62       72.01     18.93 o 
   3   9  11     1487.39     1644.45     73.21 o 
   4   9  11     1139.07     1005.49     92.06 o 
   5   9  11     2165.54     2134.49    130.63 o 
   6   9  11      150.64       86.49     34.67 o 
   7   9  11      709.92      698.96     62.92 o 
   8   9  11      477.44      543.42     89.80 o 
  -6  10  11       76.97      173.73     68.16 o 
  -5  10  11      429.75      462.73     82.77 o 
  -4  10  11      658.23      597.05     57.49 o 
  -3  10  11     1993.30     1978.57     92.93 o 
  -2  10  11     1678.73     1639.46     82.91 o 
  -1  10  11     2384.86     2338.44     93.68 o 
   0  10  11       83.71       72.63     29.75 o 
   1  10  11     2318.73     2457.02    245.08 o 
   2  10  11     1676.39     1638.08     72.03 o 
   3  10  11     1876.27     2061.14     77.06 o 
   4  10  11      735.58      638.66     76.80 o 
   5  10  11      575.43      515.30     72.17 o 
   6  10  11      104.50       67.08     35.41 o 
   7  10  11      569.28      575.60     91.23 o 
  -6  11  11      230.13      315.40     84.57 o 
  -5  11  11      412.04      354.08     72.54 o 
  -4  11  11      158.37      182.68     87.07 o 
  -3  11  11       23.58      -10.99     34.07 o 
  -2  11  11     2458.80     2263.11    155.80 o 
  -1  11  11      302.19      305.89     44.48 o 
   0  11  11     3926.93     3707.50    121.18 o 
   1  11  11      355.48      376.71     43.97 o 
   2  11  11     2435.51     2564.80    159.13 o 
   3  11  11       55.05       76.65     45.26 o 
   4  11  11      172.25      209.35     57.73 o 
   5  11  11      336.04      358.36     63.77 o 
   6  11  11      345.24      472.98     55.01 o 
  -5  12  11       39.57      114.88     65.35 o 
  -4  12  11     1493.41     1539.91    154.42 o 
  -3  12  11      325.81      348.24     50.82 o 
  -2  12  11      761.28      798.80     95.50 o 
  -1  12  11      179.93      171.18     76.54 o 
   0  12  11      123.24      168.07     44.17 o 
   1  12  11      153.32      181.11     37.74 o 
   2  12  11      887.38     1042.99    124.90 o 
   3  12  11      286.65      212.87     56.55 o 
   4  12  11     1556.02     1588.32    121.56 o 
   5  12  11       32.08       77.19     50.05 o 
  -4  13  11       47.29       61.15     53.22 o 
  -3  13  11     1534.27     1716.41     98.40 o 
  -2  13  11       20.42       33.73     33.84 o 
  -1  13  11      262.49      289.38     48.15 o 
   0  13  11       11.15       25.02     30.95 o 
   1  13  11      307.62      363.41     47.50 o 
   2  13  11       42.67      127.45     55.06 o 
   3  13  11     1502.75     1598.99    125.35 o 
   4  13  11       48.50       17.61     44.05 o 
   5  13  11      875.25      761.03     92.07 o 
  -3  14  11      250.12      223.54     92.29 o 
  -2  14  11      170.21      299.26     59.58 o 
  -1  14  11     1055.36     1005.96     82.87 o 
   0  14  11      643.43      716.67     65.18 o 
   1  14  11     1064.89     1166.82     83.87 o 
   2  14  11      196.75      162.61     60.01 o 
   3  14  11      306.97      248.90     66.52 o 
   4  14  11       93.43       28.65     45.93 o 
  -2  15  11      475.50      457.23     83.35 o 
  -1  15  11       50.97       69.55     41.37 o 
   0  15  11      586.36      662.46     66.40 o 
   1  15  11       41.45       28.38     55.46 o 
   2  15  11      457.11      321.53     72.95 o 
   3  15  11       37.78       73.16     51.02 o 
   4  15  11       15.62      128.87     60.10 o 
  -1  16  11      192.90       55.54     51.52 o 
   0   0  12       57.75       47.73     76.35 o 
   1   0  12     1172.14     1138.28     34.17 o 
   2   0  12    10733.79    10400.38    127.68 o 
   3   0  12     1134.04     1158.66     32.39 o 
   4   0  12       13.88       -1.20     11.80 o 
   5   0  12       49.44       42.91     20.04 o 
   6   0  12      891.16      887.49     49.19 o 
   7   0  12        7.45        0.79     50.58 o 
   8   0  12      541.10      729.77     96.54 o 
   9   0  12       32.70       56.37     59.52 o 
  10   0  12      100.60      292.09     84.89 o 
  -9   1  12      379.38      401.16     83.26 o 
  -8   1  12      187.14      137.99     58.12 o 
  -7   1  12      322.80      254.75     62.44 o 
  -6   1  12      366.41      334.98     70.35 o 
  -5   1  12      350.21      378.37     19.02 o 
  -4   1  12     2206.47     2036.48     35.21 o 
  -3   1  12      704.44      699.49     37.30 o 
  -2   1  12      450.34      493.28     21.07 o 
  -1   1  12     4319.01     4124.46     66.67 o 
   0   1  12    12358.92    13174.18    207.53 o 
   1   1  12     4228.97     4050.57     79.16 o 
   2   1  12      241.61      238.99     16.93 o 
   3   1  12      541.65      481.13     46.97 o 
   4   1  12     2370.73     2336.24     70.59 o 
   5   1  12      470.27      516.00     30.06 o 
   6   1  12      616.00      675.91     46.99 o 
   7   1  12      470.33      569.81     47.89 o 
   8   1  12      194.14      175.92     66.97 o 
   9   1  12      341.80      299.69     81.45 o 
  10   1  12       70.87       79.25     64.10 o 
  -9   2  12      236.00      410.98     84.19 o 
  -8   2  12       49.60       44.91     53.15 o 
  -7   2  12      180.33      187.22     60.47 o 
  -6   2  12      346.21      303.54     24.03 o 
  -5   2  12     5252.87     5250.75    193.98 o 
  -4   2  12     1314.00     1399.11     57.29 o 
  -3   2  12      796.14      745.58     40.42 o 
  -2   2  12     3030.01     3376.91    120.87 o 
  -1   2  12     2182.19     2181.23     45.18 o 
   0   2  12     3980.87     4195.73     69.50 o 
   1   2  12     2632.33     2816.57     50.17 o 
   2   2  12     3033.60     3274.67     76.47 o 
   3   2  12     1412.57     1481.67     57.49 o 
   4   2  12     1322.48     1350.11     56.90 o 
   5   2  12     6000.84     5958.20    183.27 o 
   6   2  12      330.39      370.13     39.30 o 
   7   2  12      200.79      293.71     39.66 o 
   8   2  12       40.75       15.80     51.88 o 
   9   2  12      260.11      308.77     82.04 o 
  10   2  12       56.81      108.55     62.57 o 
  -9   3  12      216.83      236.46     72.59 o 
  -8   3  12       70.81      232.28     72.77 o 
  -7   3  12      177.18      175.96     61.31 o 
  -6   3  12     1461.48     1532.74    111.18 o 
  -5   3  12      253.82      217.45     52.60 o 
  -4   3  12     2802.91     2647.93     83.32 o 
  -3   3  12     1660.86     1646.12     61.78 o 
  -2   3  12      134.59       99.42     24.94 o 
  -1   3  12     2037.95     2450.36     49.16 o 
   0   3  12     2399.20     2349.95     50.24 o 
   1   3  12     1861.32     2216.69     42.52 o 
   2   3  12      158.04       99.12     24.50 o 
   3   3  12     1915.93     1701.30    374.37 o 
   4   3  12     2463.18     2302.62    125.87 o 
   5   3  12      193.95      188.62     33.82 o 
   6   3  12     1485.02     1483.66    150.89 o 
   7   3  12      209.68      245.11     39.61 o 
   8   3  12       76.52       97.41     60.40 o 
   9   3  12      222.01      188.88     64.69 o 
  -9   4  12       81.66       79.77     62.59 o 
  -8   4  12     1333.17     1358.68    122.14 o 
  -7   4  12      180.92      143.68     58.52 o 
  -6   4  12     1024.73      943.13     93.51 o 
  -5   4  12      186.16      160.23     52.93 o 
  -4   4  12      385.85      393.65     41.05 o 
  -3   4  12     2813.61     2852.11     85.71 o 
  -2   4  12     4513.55     4376.74    102.98 o 
  -1   4  12     1648.90     1647.55     58.19 o 
   0   4  12     2987.76     2788.34     57.38 o 
   1   4  12     1651.19     1710.49     43.18 o 
   2   4  12     4297.57     3755.52     87.20 o 
   3   4  12     2732.16     2852.37    132.09 o 
   4   4  12      370.28      487.40     71.98 o 
   5   4  12      170.42      142.15     57.20 o 
   6   4  12     1131.49     1167.58     93.61 o 
   7   4  12      183.70      170.46     67.91 o 
   8   4  12     1284.30     1367.96     65.72 o 
   9   4  12       75.82      -14.01     57.50 o 
  -8   5  12      205.95      403.46     81.58 o 
  -7   5  12     2066.84     2026.80    142.13 o 
  -6   5  12      420.56      400.98     67.01 o 
  -5   5  12      932.97      908.76     60.30 o 
  -4   5  12      729.76      764.43     53.16 o 
  -3   5  12      491.13      450.92     40.38 o 
  -2   5  12      377.57      342.14     48.23 o 
  -1   5  12     3757.19     3665.09     93.32 o 
   0   5  12        1.33       34.76     22.12 o 
   1   5  12     3190.63     3189.66     60.30 o 
   2   5  12      208.76      182.05     13.43 o 
   3   5  12      326.49      393.96     59.35 o 
   4   5  12      489.04      597.95     72.14 o 
   5   5  12      956.15      827.67     83.49 o 
   6   5  12      449.78      431.02     45.66 o 
   7   5  12     2029.73     2017.83     93.06 o 
   8   5  12      207.99      253.03     42.42 o 
  -8   6  12       80.49       -8.63     55.01 o 
  -7   6  12      225.13      160.48     63.73 o 
  -6   6  12       14.47       63.63     50.07 o 
  -5   6  12     1745.95     1639.92     78.79 o 
  -4   6  12      980.33      901.39     57.42 o 
  -3   6  12     3169.08     2916.84     94.83 o 
  -2   6  12      562.82      572.55     54.79 o 
  -1   6  12      887.80      798.24     47.39 o 
   0   6  12      495.04      529.74     29.28 o 
   1   6  12      946.71      964.51     34.68 o 
   2   6  12      667.65      720.04     26.84 o 
   3   6  12     2929.45     2403.54     95.37 o 
   4   6  12      987.76      869.81     81.42 o 
   5   6  12     1814.02     1728.23    115.12 o 
   6   6  12       24.62       29.24     29.88 o 
   7   6  12      160.08      194.93     40.10 o 
   8   6  12       52.43      102.74     37.65 o 
  -8   7  12      178.87      230.36     74.25 o 
  -7   7  12      653.61      844.02    104.40 o 
  -6   7  12      234.67      307.99     72.55 o 
  -5   7  12      370.74      427.69     47.92 o 
  -4   7  12     2921.87     2648.55    229.16 o 
  -3   7  12       70.52       64.78     31.64 o 
  -2   7  12     1297.88     1190.27     62.80 o 
  -1   7  12     1168.70     1114.67     57.86 o 
   0   7  12       42.73       38.19     25.55 o 
   1   7  12     1467.31     1454.11     60.93 o 
   2   7  12     1559.01     1490.83     42.79 o 
   3   7  12      116.70      118.80     13.07 o 
   4   7  12     2995.63     2809.89    141.86 o 
   5   7  12      348.13      289.44     55.76 o 
   6   7  12      452.17      349.11     44.41 o 
   7   7  12      598.32      541.29     53.61 o 
   8   7  12      175.57      182.80     67.41 o 
  -7   8  12      183.10      162.17     66.43 o 
  -6   8  12     1693.91     1791.02    135.81 o 
  -5   8  12      579.95      534.35    143.57 o 
  -4   8  12      274.53      290.16     43.91 o 
  -3   8  12      104.92       82.88     31.39 o 
  -2   8  12     1454.49     1251.14     65.98 o 
  -1   8  12      124.51      102.44     53.45 o 
   0   8  12     5547.36     5529.40    131.99 o 
   1   8  12      142.64       98.17     26.68 o 
   2   8  12     2169.14     2064.43     55.02 o 
   3   8  12      116.85      116.61     29.14 o 
   4   8  12      272.79      168.17     53.16 o 
   5   8  12      492.59      412.18     65.94 o 
   6   8  12     1739.48     1796.26     89.89 o 
   7   8  12      170.24      163.77     39.66 o 
   8   8  12     2519.75     2649.67    169.25 o 
  -7   9  12      946.06      992.45    111.28 o 
  -6   9  12      388.62      348.34     72.96 o 
  -5   9  12      190.46      154.25     40.46 o 
  -4   9  12     2229.86     2049.79     94.47 o 
  -3   9  12       78.55      120.22     63.38 o 
  -2   9  12      884.25      917.98     60.73 o 
  -1   9  12      908.59      807.97     58.58 o 
   0   9  12       72.77       51.36     27.34 o 
   1   9  12      574.33      556.23     44.52 o 
   2   9  12      732.69      738.47     62.15 o 
   3   9  12       45.16       89.03     23.30 o 
   4   9  12     2241.34     2365.77    137.58 o 
   5   9  12      159.83      248.68     57.42 o 
   6   9  12      333.75      306.85     45.18 o 
   7   9  12      791.18      848.77     67.50 o 
   8   9  12       67.87      -14.53     49.62 o 
  -6  10  12      246.45      178.75     61.98 o 
  -5  10  12      351.14      401.25     54.14 o 
  -4  10  12      409.71      394.07     52.01 o 
  -3  10  12      592.53      546.14     54.56 o 
  -2  10  12       45.61       76.19     31.03 o 
  -1  10  12       31.14       24.38     29.16 o 
   0  10  12      356.07      356.83     47.59 o 
   1  10  12       21.66       50.84     30.30 o 
   2  10  12       68.48       66.73     25.41 o 
   3  10  12      754.63      776.72     86.05 o 
   4  10  12      398.97      316.12     62.68 o 
   5  10  12      385.31      498.81     74.61 o 
   6  10  12      220.83      251.46     56.23 o 
   7  10  12      422.72      591.03     93.74 o 
  -6  11  12      199.82      207.40     66.45 o 
  -5  11  12      530.14      516.14     73.84 o 
  -4  11  12      988.25     1073.89     77.18 o 
  -3  11  12      475.79      491.57    109.01 o 
  -2  11  12      471.91      441.67     50.19 o 
  -1  11  12      568.62      551.28     52.68 o 
   0  11  12        4.34       21.71     27.98 o 
   1  11  12      617.28      658.48     53.47 o 
   2  11  12      495.81      430.59    121.35 o 
   3  11  12      433.10      382.48     63.81 o 
   4  11  12      775.36      832.79     92.03 o 
   5  11  12      542.93      497.26     74.76 o 
   6  11  12      204.73      334.98     50.44 o 
  -5  12  12       51.34      120.09     62.10 o 
  -4  12  12       32.61       60.53     38.59 o 
  -3  12  12      170.40      122.05     65.50 o 
  -2  12  12     1399.80     1413.86     85.28 o 
  -1  12  12      182.54      184.32     40.72 o 
   0  12  12     2767.82     2608.84    105.93 o 
   1  12  12      150.97      209.05     37.96 o 
   2  12  12     1435.21     1680.30     81.22 o 
   3  12  12       82.93      129.89     51.22 o 
   4  12  12       38.68       51.97     42.88 o 
   5  12  12       15.60       51.48     43.72 o 
  -4  13  12      168.38      262.05     63.72 o 
  -3  13  12      238.98      276.70     50.11 o 
  -2  13  12       49.40       67.46     35.86 o 
  -1  13  12      729.65      805.83     67.19 o 
   0  13  12       17.64       -2.72     32.98 o 
   1  13  12      688.14      901.67     83.97 o 
   2  13  12       25.45       42.85     46.39 o 
   3  13  12      210.13      256.31     67.39 o 
   4  13  12      153.76      163.00     60.22 o 
   5  13  12      279.84      243.01     63.31 o 
  -3  14  12      587.78      659.38     96.88 o 
  -2  14  12      177.60      208.45     48.55 o 
  -1  14  12      165.01      155.45     43.44 o 
   0  14  12       58.20       73.28     35.81 o 
   1  14  12      145.54      186.43     59.96 o 
   2  14  12      141.69      270.16     69.92 o 
   3  14  12      586.60      538.76     84.38 o 
   4  14  12       86.19       42.86     44.78 o 
  -2  15  12      768.03      819.64    106.79 o 
  -1  15  12       41.56       78.47     55.37 o 
   0  15  12       83.53      179.77     47.71 o 
   1  15  12       52.22       53.76     50.94 o 
   2  15  12      748.07      752.45     99.08 o 
   3  15  12       42.50        7.68     50.56 o 
   4  15  12      889.71      938.42    106.21 o 
  -1  16  12      159.31      204.86     68.62 o 
   1   0  13     2300.08     2627.36     54.21 o 
   2   0  13     3403.37     3245.55     75.70 o 
   3   0  13      861.83      932.35     34.04 o 
   4   0  13     9106.12     9542.42    177.09 o 
   5   0  13     1081.02     1123.40     36.19 o 
   6   0  13     3605.24     3551.73     95.81 o 
   7   0  13       16.00      -34.82     47.86 o 
   8   0  13       23.80       65.43     59.23 o 
   9   0  13        6.12        5.54     55.79 o 
  -9   1  13      222.63      407.82     84.29 o 
  -8   1  13      890.30      907.37    102.79 o 
  -7   1  13      361.15      324.41     71.09 o 
  -6   1  13     1097.47     1058.51     46.29 o 
  -5   1  13     2127.85     2040.95     50.74 o 
  -4   1  13      817.74      814.27     36.00 o 
  -3   1  13     3307.97     3269.85     55.68 o 
  -2   1  13     7960.92     8595.15    126.78 o 
  -1   1  13     2370.95     2646.97     53.94 o 
   0   1  13    17792.12    18074.89    352.91 o 
   1   1  13     2780.09     3083.81     52.50 o 
   2   1  13     8993.38    10149.83    128.13 o 
   3   1  13     3176.27     3229.03     80.48 o 
   4   1  13      825.26      843.38     71.09 o 
   5   1  13     2458.69     2500.70     72.04 o 
   6   1  13      958.81     1026.31     55.34 o 
   7   1  13      379.35      358.60     39.25 o 
   8   1  13      797.00      830.02    102.86 o 
   9   1  13      280.62      330.30     80.83 o 
  -9   2  13      692.05      807.98    108.37 o 
  -8   2  13        7.46      -54.54     54.54 o 
  -7   2  13     1209.74     1218.88    112.15 o 
  -6   2  13       16.42       16.63     47.73 o 
  -5   2  13     1248.74     1322.63    100.37 o 
  -4   2  13      132.63      181.59     29.76 o 
  -3   2  13     1614.21     1519.80     57.56 o 
  -2   2  13     2368.73     2274.25     91.23 o 
  -1   2  13     4089.64     3736.57     64.39 o 
   0   2  13     2470.20     2887.47     57.07 o 
   1   2  13     4569.49     4405.94     65.07 o 
   2   2  13     2412.38     2709.74     52.70 o 
   3   2  13     1908.57     2041.86     68.04 o 
   4   2  13      116.44      100.85     23.84 o 
   5   2  13     1257.02     1328.97     60.99 o 
   6   2  13       20.92       -4.22     41.84 o 
   7   2  13     1534.03     1659.07    133.11 o 
   8   2  13        7.02      -15.98     54.72 o 
   9   2  13      714.39      799.62    107.94 o 
  10   2  13       24.82       43.50     58.62 o 
  -9   3  13      137.02      121.85     61.73 o 
  -8   3  13      931.76     1033.02    108.81 o 
  -7   3  13      339.27      344.31     70.11 o 
  -6   3  13      295.94      335.16     63.30 o 
  -5   3  13     2370.83     2255.62    130.32 o 
  -4   3  13      805.09      815.11     49.28 o 
  -3   3  13     3318.07     3136.97    100.11 o 
  -2   3  13     7123.37     7252.43    137.72 o 
  -1   3  13      123.17      120.68     17.62 o 
   0   3  13    12907.13    12974.62    166.83 o 
   1   3  13       91.44      100.11     17.45 o 
   2   3  13     6274.55     6726.25    330.14 o 
   3   3  13     3224.35     3176.21     92.68 o 
   4   3  13      801.70      851.23     85.90 o 
   5   3  13     2561.85     2517.23     90.24 o 
   6   3  13      366.98      408.47     42.33 o 
   7   3  13      265.10      264.08     40.85 o 
   8   3  13      981.91      908.35    107.53 o 
   9   3  13      140.89      152.86     67.27 o 
  -9   4  13       47.55      103.85     67.78 o 
  -8   4  13      133.28      234.35     74.02 o 
  -7   4  13      145.83      163.80     61.60 o 
  -6   4  13     2046.50     1942.06    128.95 o 
  -5   4  13       98.48       65.79     29.32 o 
  -4   4  13     2711.02     2487.63     85.56 o 
  -3   4  13      196.31      258.73     37.93 o 
  -2   4  13     3693.09     3544.42     93.21 o 
  -1   4  13       98.76      114.37     24.71 o 
   0   4  13     3709.18     4344.28     76.20 o 
   1   4  13       98.28      123.95     20.89 o 
   2   4  13     3985.75     3596.29    112.64 o 
   3   4  13      218.46      243.54     54.82 o 
   4   4  13     2543.50     2403.58    131.15 o 
   5   4  13       92.84      106.69     41.62 o 
   6   4  13     1912.04     2024.49     71.51 o 
   7   4  13      128.17      131.59     33.68 o 
   8   4  13      141.42      106.51     37.80 o 
   9   4  13       62.62       94.65     76.65 o 
  -8   5  13      579.65      480.57     87.76 o 
  -7   5  13      396.88      542.53     84.12 o 
  -6   5  13      491.88      545.15     80.71 o 
  -5   5  13     1986.14     1927.72    152.61 o 
  -4   5  13       43.83       80.00     31.46 o 
  -3   5  13     2888.78     2770.12     89.68 o 
  -2   5  13      920.25      921.18     49.98 o 
  -1   5  13      713.53      729.95     44.21 o 
   0   5  13     1027.86      883.77     91.00 o 
   1   5  13      910.91      877.47     32.50 o 
   2   5  13      712.20      742.46     40.84 o 
   3   5  13     2346.49     2323.77    122.87 o 
   4   5  13       45.62       55.74     42.98 o 
   5   5  13     1669.18     1517.78    111.76 o 
   6   5  13      436.15      432.50     46.48 o 
   7   5  13      308.96      341.48     84.74 o 
   8   5  13      463.34      520.67     57.35 o 
  -8   6  13      350.07      408.93     88.67 o 
  -7   6  13      901.25     1003.93    111.32 o 
  -6   6  13      533.35      622.14     88.87 o 
  -5   6  13      278.21      291.78     74.93 o 
  -4   6  13      811.47      856.18     75.07 o 
  -3   6  13      199.97      178.81     33.84 o 
  -2   6  13      147.54      108.40     35.15 o 
  -1   6  13      840.30      721.58     46.54 o 
   0   6  13      280.37      368.92     26.10 o 
   1   6  13      718.98      674.53     30.06 o 
   2   6  13      178.17      158.93     15.76 o 
   3   6  13       93.68       64.83     27.81 o 
   4   6  13      913.11      926.95     87.58 o 
   5   6  13      253.88      249.53     60.07 o 
   6   6  13      611.39      590.38    120.47 o 
   7   6  13      817.02      825.18     64.84 o 
   8   6  13      352.53      350.29     47.20 o 
  -8   7  13     1146.16     1128.84    122.50 o 
  -7   7  13       88.98       78.45     57.20 o 
  -6   7  13      430.90      597.82     86.64 o 
  -5   7  13      958.77      898.17     63.56 o 
  -4   7  13      101.16       92.52     33.18 o 
  -3   7  13      868.01      863.23     69.58 o 
  -2   7  13     2165.02     2026.11     80.20 o 
  -1   7  13      852.79      814.06     53.54 o 
   0   7  13     8696.16     9048.46    177.54 o 
   1   7  13      715.30      704.60     36.12 o 
   2   7  13     2541.81     2556.34     56.68 o 
   3   7  13      611.33      551.05     21.75 o 
   4   7  13       99.98      122.64     54.46 o 
   5   7  13      844.97      778.77     84.58 o 
   6   7  13      382.26      380.37     47.74 o 
   7   7  13       69.87      128.17     38.23 o 
   8   7  13     1084.35     1004.86     74.86 o 
  -7   8  13      343.13      334.13     79.25 o 
  -6   8  13      606.74      654.84     90.39 o 
  -5   8  13      284.33      234.90     43.77 o 
  -4   8  13     1412.11     1387.57     76.39 o 
  -3   8  13       66.32       19.82     29.51 o 
  -2   8  13     1147.61     1111.18     63.62 o 
  -1   8  13      160.43      128.61     40.67 o 
   0   8  13     1739.12     1697.86     72.52 o 
   1   8  13      115.00      130.62     29.52 o 
   2   8  13      819.36      862.35     36.01 o 
   3   8  13       46.58       66.21     18.69 o 
   4   8  13     1634.14     1609.40    114.23 o 
   5   8  13      252.40      285.62     60.08 o 
   6   8  13      759.97      764.22     65.39 o 
   7   8  13      390.43      445.59     66.99 o 
   8   8  13      134.45      218.35     66.61 o 
  -7   9  13        2.10       43.88     63.60 o 
  -6   9  13       40.77       85.79     62.69 o 
  -5   9  13     1810.86     1821.92     93.02 o 
  -4   9  13      913.06      888.77     66.21 o 
  -3   9  13     2507.12     2382.09     98.26 o 
  -2   9  13      226.29      173.12     36.76 o 
  -1   9  13      230.28      236.32     54.76 o 
   0   9  13      670.29      660.92     49.60 o 
   1   9  13      193.78      218.33     58.50 o 
   2   9  13      355.30      372.46     36.62 o 
   3   9  13     2237.03     2396.41    128.63 o 
   4   9  13      923.67      890.71     91.81 o 
   5   9  13     1628.99     1641.79    119.37 o 
   6   9  13       15.06       46.14     33.03 o 
   7   9  13        4.02       14.84     32.50 o 
   8   9  13      131.43       97.93     56.48 o 
  -6  10  13      251.90      310.81     76.31 o 
  -5  10  13      222.42      227.59     45.96 o 
  -4  10  13      408.96      378.37     50.06 o 
  -3  10  13      154.74      235.99     45.04 o 
  -2  10  13      360.54      348.91     45.62 o 
  -1  10  13     1862.95     1902.37    148.00 o 
   0  10  13     1559.01     1470.01     87.31 o 
   1  10  13     2181.67     2153.46     94.42 o 
   2  10  13      376.64      430.45     41.63 o 
   3  10  13      233.42      228.71     60.61 o 
   4  10  13      336.05      440.54     69.39 o 
   5  10  13      149.78      185.77     56.75 o 
   6  10  13      232.16      203.83     80.71 o 
   7  10  13      913.08     1087.07    117.39 o 
  -6  11  13      495.28      736.61    106.59 o 
  -5  11  13      203.93      218.81     45.21 o 
  -4  11  13      338.85      505.66     59.88 o 
  -3  11  13       21.58       65.75     36.06 o 
  -2  11  13     1239.89     1178.26     75.23 o 
  -1  11  13      101.38       77.54     32.48 o 
   0  11  13      675.52      776.82     59.30 o 
   1  11  13      127.70       90.82     36.03 o 
   2  11  13     1059.78     1164.41     65.55 o 
   3  11  13        3.73      -20.65     41.30 o 
   4  11  13      333.88      293.28     67.71 o 
   5  11  13      170.90      111.15     46.93 o 
   6  11  13      419.52      491.34     74.25 o 
  -5  12  13      159.84      177.75     80.89 o 
  -4  12  13     2086.44     2312.36    114.10 o 
  -3  12  13      513.30      468.93     56.90 o 
  -2  12  13      941.23      944.92     91.85 o 
  -1  12  13      600.96      547.25     56.02 o 
   0  12  13       14.37       47.31     35.29 o 
   1  12  13      536.65      653.31     55.97 o 
   2  12  13      722.95      672.78     87.28 o 
   3  12  13      485.52      444.21     74.34 o 
   4  12  13     1705.05     1668.52    129.43 o 
   5  12  13      165.00      127.21     52.78 o 
  -4  13  13      109.94      183.47     48.90 o 
  -3  13  13      748.84      904.84     76.01 o 
  -2  13  13      191.58      141.45     46.58 o 
  -1  13  13      294.09      187.26     42.15 o 
   0  13  13      235.35      240.05     43.51 o 
   1  13  13      330.76      371.95     48.33 o 
   2  13  13      202.85      172.99     59.30 o 
   3  13  13      810.10      765.81     96.01 o 
   4  13  13      107.21       41.70     42.98 o 
   5  13  13      565.93      547.36     81.84 o 
  -3  14  13      345.08      379.13     82.67 o 
  -2  14  13      435.46      394.64     94.98 o 
  -1  14  13      201.64      153.61    123.59 o 
   0  14  13        0.57       14.59     38.91 o 
   1  14  13      260.46      278.93     69.60 o 
   2  14  13      384.48      470.29     81.72 o 
   3  14  13      448.14      564.97     88.45 o 
   4  14  13      173.67      238.79     66.31 o 
  -2  15  13      754.24      790.96    106.85 o 
  -1  15  13        1.95      -67.77     67.77 o 
   1  15  13        1.38       11.14     47.83 o 
   2  15  13      627.46      691.07     96.07 o 
   3  15  13       33.20       96.08     61.34 o 
  -1  16  13      214.35       51.11     51.15 o 
   0   0  14      197.70      141.61     32.24 o 
   1   0  14      151.42      265.06     29.07 o 
   2   0  14     1724.55     1529.52     39.76 o 
   3   0  14      173.56      170.21     22.41 o 
   4   0  14       45.49       66.87     11.33 o 
   5   0  14       72.97       83.54     14.32 o 
   6   0  14       81.26      118.74     49.37 o 
   7   0  14       26.34       -0.04     51.40 o 
   8   0  14     2080.04     2045.15    152.13 o 
   9   0  14       38.15       77.26     63.38 o 
  -9   1  14      571.53      614.68     98.74 o 
  -8   1  14      176.71      129.41     61.19 o 
  -7   1  14     1855.83     1641.41    127.65 o 
  -6   1  14     3067.30     2670.26    206.43 o 
  -5   1  14     1378.27     1161.79     38.40 o 
  -4   1  14     6448.79     6316.92     74.85 o 
  -3   1  14     1079.94     1125.22     31.25 o 
  -2   1  14       91.61      106.98     35.25 o 
  -1   1  14     3554.08     3759.90     67.24 o 
   0   1  14     4580.57     4764.67    107.74 o 
   1   1  14     3754.48     4021.64     86.12 o 
   2   1  14       64.82       31.58     13.45 o 
   3   1  14     1028.82     1073.79     32.01 o 
   4   1  14     6413.65     6483.21    167.04 o 
   5   1  14     1355.83     1354.45     44.42 o 
   6   1  14     2999.83     2765.23     88.67 o 
   7   1  14     1725.91     1784.77    137.03 o 
   8   1  14      169.56      232.52     72.25 o 
   9   1  14      530.90      544.66     93.64 o 
  -9   2  14       88.09       81.67     61.74 o 
  -8   2  14       98.20       90.78     60.08 o 
  -7   2  14       85.56      112.12     60.08 o 
  -6   2  14      469.37      392.50     70.23 o 
  -5   2  14     3471.60     3474.67    160.53 o 
  -4   2  14     3114.49     2990.80    162.01 o 
  -3   2  14     3349.09     3296.74     87.06 o 
  -2   2  14     5766.73     5904.02    199.76 o 
  -1   2  14     3349.44     3393.42     62.96 o 
   0   2  14      492.84      653.20     25.39 o 
   1   2  14     3089.63     3299.77     72.73 o 
   2   2  14     5717.09     6168.63     92.03 o 
   3   2  14     3225.67     3392.12     87.87 o 
   4   2  14     3094.46     3088.48    244.19 o 
   5   2  14     4214.16     4262.64    112.47 o 
   6   2  14      461.28      471.55     42.40 o 
   7   2  14      181.47      236.35     37.95 o 
   8   2  14       89.00      140.75     64.84 o 
   9   2  14       93.89       57.56     60.08 o 
  -9   3  14      474.56      625.27     96.55 o 
  -8   3  14       33.95       30.97     56.60 o 
  -7   3  14      790.17      862.68     97.31 o 
  -6   3  14     2098.54     2110.96    132.59 o 
  -5   3  14      571.00      477.61     43.78 o 
  -4   3  14     5232.25     5302.88    153.75 o 
  -3   3  14     1335.40     1265.82     55.86 o 
  -2   3  14     4353.87     4148.23     99.52 o 
  -1   3  14     8296.01     8794.97    134.78 o 
   0   3  14      153.32      112.15     17.23 o 
   1   3  14     8178.21     8601.87    192.20 o 
   2   3  14     4126.83     3079.44   1153.62 o 
   3   3  14     1486.15     1605.69     73.13 o 
   4   3  14     4635.70     4873.18    189.82 o 
   5   3  14      572.84      610.10     82.45 o 
   6   3  14     2013.89     2043.72     84.34 o 
   7   3  14      814.31      818.05     57.89 o 
   8   3  14       37.74      -35.96     56.63 o 
   9   3  14      527.84      522.48     88.67 o 
  -8   4  14      676.80      825.78    103.27 o 
  -7   4  14       19.05       -3.90     53.15 o 
  -6   4  14      139.80      144.67     58.46 o 
  -5   4  14      867.97      747.95     52.69 o 
  -4   4  14       94.88       52.95     28.02 o 
  -3   4  14      778.21      724.58     47.52 o 
  -2   4  14     9628.99     9639.10    174.26 o 
  -1   4  14      722.80      859.20     45.08 o 
   0   4  14    22301.79    23355.06    257.22 o 
   1   4  14      712.39      771.27     65.42 o 
   2   4  14     9519.58     9157.46    140.87 o 
   3   4  14      727.61      807.06     80.03 o 
   4   4  14      100.22      135.81     59.09 o 
   5   4  14      787.42      865.99     89.36 o 
   6   4  14      193.00      197.52     30.64 o 
   7   4  14       24.32       17.65     30.55 o 
   8   4  14      542.41      524.58     61.46 o 
   9   4  14       15.17       40.22     38.74 o 
  -8   5  14      228.08      241.35     72.72 o 
  -7   5  14      859.52      793.93     97.24 o 
  -6   5  14     1018.05      897.05     97.47 o 
  -5   5  14       74.14       83.64     31.02 o 
  -4   5  14     3302.83     3238.23    121.76 o 
  -3   5  14      724.03      818.72     52.56 o 
  -2   5  14      537.63      493.86     41.83 o 
  -1   5  14     5635.84     5469.59    121.23 o 
   0   5  14      763.44      751.23     41.74 o 
   1   5  14     5270.16     4942.29    103.59 o 
   2   5  14      524.48      481.29     37.64 o 
   3   5  14      769.03      859.19     82.88 o 
   4   5  14     3124.33     3044.55    153.27 o 
   5   5  14       73.79      211.88     63.00 o 
   6   5  14      980.22      996.75     64.45 o 
   7   5  14      716.53      686.18     58.16 o 
   8   5  14      227.35      285.24     43.31 o 
  -8   6  14      165.92      440.66     89.22 o 
  -7   6  14     1303.88     1306.92    124.02 o 
  -6   6  14       20.35        1.19     49.49 o 
  -5   6  14     3804.97     3781.12    121.26 o 
  -4   6  14      227.13      242.53     56.47 o 
  -3   6  14     2729.28     2523.99     89.84 o 
  -2   6  14       74.39       86.42     29.46 o 
  -1   6  14      387.48      360.34     78.71 o 
   0   6  14      228.88      198.31     21.94 o 
   1   6  14      394.82      354.17     23.53 o 
   2   6  14      106.88       95.81     14.12 o 
   3   6  14     2776.03     2880.55    143.37 o 
   4   6  14      232.20      216.13     56.59 o 
   5   6  14     3851.69     3762.88    176.66 o 
   6   6  14       22.60       64.80     31.83 o 
   7   6  14     1417.49     1415.20    102.61 o 
   8   6  14      137.84       78.22     35.25 o 
  -7   7  14      150.25      203.63     65.80 o 
  -6   7  14     2227.33     2310.58    152.85 o 
  -5   7  14      332.71      325.43     45.55 o 
  -4   7  14     4883.07     4635.29    180.53 o 
  -3   7  14      538.21      553.06     49.77 o 
  -2   7  14     2882.04     2825.70    126.46 o 
  -1   7  14     1719.14     1796.75     81.10 o 
   0   7  14        0.35        3.78     25.59 o 
   1   7  14     1759.61     1826.66     51.97 o 
   2   7  14     2808.00     2866.91     60.41 o 
   3   7  14      662.37      628.29     22.18 o 
   4   7  14     4313.82     4078.52    181.15 o 
   5   7  14      365.49      242.71     59.50 o 
   6   7  14     2088.76     2087.11     95.29 o 
   7   7  14      256.14      241.07     41.89 o 
   8   7  14      740.47      615.76     60.81 o 
  -7   8  14       58.24       97.51     64.42 o 
  -6   8  14      177.43      209.60     65.02 o 
  -5   8  14      906.79      928.72     67.83 o 
  -4   8  14     1936.55     1829.20     87.11 o 
  -3   8  14     2936.86     2723.84    101.19 o 
  -2   8  14     5503.73     5415.93    141.23 o 
  -1   8  14      756.34      771.44     53.09 o 
   0   8  14    10461.07    10400.54    198.04 o 
   1   8  14      708.71      802.65     71.68 o 
   2   8  14     5723.16     6035.75    164.33 o 
   3   8  14     2873.16     2916.04    120.26 o 
   4   8  14     1975.88     1777.97    121.85 o 
   5   8  14      907.89      863.49     91.05 o 
   6   8  14      284.36      313.77     45.79 o 
   7   8  14       61.36      114.60     38.27 o 
   8   8  14      179.02      100.58     61.57 o 
  -7   9  14      757.96      874.42    107.90 o 
  -6   9  14       75.12       96.86     62.19 o 
  -5   9  14      182.59      276.50     55.55 o 
  -4   9  14      421.78      463.20     52.46 o 
  -3   9  14      827.50      834.01     61.47 o 
  -2   9  14      597.33      606.79     51.90 o 
  -1   9  14     9462.78     9199.65    195.30 o 
   0   9  14        7.47       23.17     28.43 o 
   1   9  14     9649.21     9884.24    246.21 o 
   2   9  14      695.43      753.55     47.83 o 
   3   9  14      844.78      874.76     89.67 o 
   4   9  14      533.29      647.54     79.56 o 
   5   9  14      122.72      104.33     52.20 o 
   6   9  14      122.36      133.66     37.46 o 
   7   9  14      673.09      637.30     62.20 o 
   8   9  14       50.17       38.88     53.18 o 
  -6  10  14      263.45      404.68     82.07 o 
  -5  10  14     2078.52     2103.77    104.56 o 
  -4  10  14      547.34      531.33     56.89 o 
  -3  10  14     4739.43     4525.05    143.48 o 
  -2  10  14     2570.60     2478.88    102.12 o 
  -1  10  14      476.57      420.28     46.10 o 
   0  10  14     1375.69     1265.48     91.54 o 
   1  10  14      580.95      664.74     52.07 o 
   2  10  14     2582.28     2749.19    172.32 o 
   3  10  14     4947.79     4747.50    205.58 o 
   4  10  14      561.62      491.53     74.10 o 
   5  10  14     2237.79     2196.80    143.15 o 
   6  10  14      205.62      250.47     44.07 o 
   7  10  14      148.13      189.14     68.60 o 
  -5  11  14      485.80      498.05     58.61 o 
  -4  11  14     2376.51     2525.52    114.55 o 
  -3  11  14      536.40      476.52     55.57 o 
  -2  11  14      817.33      804.75     64.97 o 
  -1  11  14      570.48      571.90     74.70 o 
   0  11  14      515.17      547.95     50.79 o 
   1  11  14      573.96      591.64     51.27 o 
   2  11  14      697.41      821.99     85.89 o 
   3  11  14      468.93      414.40     72.66 o 
   4  11  14     2314.40     2385.77    150.54 o 
   5  11  14      504.71      513.97     81.04 o 
   6  11  14      911.34     1005.03    102.60 o 
  -5  12  14      380.21      388.50     56.71 o 
  -4  12  14      323.20      415.58     58.83 o 
  -3  12  14      196.14      180.47     43.31 o 
  -2  12  14      306.49      370.71     51.54 o 
  -1  12  14      185.04      154.39     93.38 o 
   0  12  14      514.55      550.29     56.46 o 
   1  12  14      159.57      142.27     91.82 o 
   2  12  14      314.94      358.81     74.38 o 
   3  12  14      146.46       96.66     51.17 o 
   4  12  14      320.61      211.24     60.28 o 
   5  12  14      341.36      269.87     64.39 o 
   6  12  14      596.16      687.82     91.21 o 
  -4  13  14      205.62      102.55     55.69 o 
  -3  13  14      100.15      148.69     45.67 o 
  -2  13  14       61.65      144.30     42.90 o 
  -1  13  14      850.39      755.31     85.22 o 
   0  13  14       22.37        8.16     32.96 o 
   1  13  14      917.95      975.34     99.43 o 
   2  13  14       34.43        1.63     49.12 o 
   3  13  14      111.41       99.27     55.79 o 
   4  13  14      230.52      231.68     64.42 o 
   5  13  14      258.60      292.41     66.20 o 
  -3  14  14      256.48      150.86     64.61 o 
  -2  14  14      986.99     1145.66     84.27 o 
  -1  14  14       39.75       30.24     79.53 o 
   0  14  14      612.20      544.98     72.90 o 
   1  14  14       48.13       20.71     48.47 o 
   2  14  14      884.23      942.66    107.88 o 
   3  14  14      257.76      388.98     81.57 o 
   4  14  14       98.47       58.97     54.43 o 
   5  14  14      217.30      226.82     65.51 o 
  -2  15  14      490.29      336.87     79.57 o 
  -1  15  14       63.43       28.51     49.53 o 
   1   0  15     2272.71     2394.73     63.27 o 
   2   0  15      259.17      233.24     21.53 o 
   3   0  15       20.48       24.02     12.76 o 
   4   0  15     5635.86     5757.33     90.50 o 
   5   0  15        4.17        1.80     12.43 o 
   6   0  15     2379.93     2238.59     73.10 o 
   7   0  15        7.70       81.05     55.64 o 
   8   0  15       14.94      216.53     75.88 o 
   9   0  15       21.87       32.51     65.35 o 
  -9   1  15      221.71      284.58     80.73 o 
  -8   1  15      790.69      710.16     97.72 o 
  -7   1  15      227.32      294.58     70.93 o 
  -6   1  15      384.04      422.85     70.40 o 
  -5   1  15     3501.33     3126.76     61.46 o 
  -4   1  15      500.43      485.77     37.22 o 
  -3   1  15    10574.70    10449.84    161.13 o 
  -2   1  15     3333.98     3266.21     60.90 o 
  -1   1  15      558.89      605.83     28.23 o 
   0   1  15     5585.84     5532.08     99.92 o 
   1   1  15      656.13      691.51     27.50 o 
   2   1  15     3172.71     3167.75     62.57 o 
   3   1  15     9753.92     9956.29    130.13 o 
   4   1  15      497.26      514.37     38.44 o 
   5   1  15     3176.61     3022.43     68.23 o 
   6   1  15      472.41      505.77     41.17 o 
   7   1  15      258.93      334.15     76.16 o 
   8   1  15      906.91      898.76    108.32 o 
   9   1  15      176.28      213.28     80.45 o 
  -9   2  15      399.20      548.19     91.15 o 
  -8   2  15      143.24      141.60     67.89 o 
  -7   2  15     1615.63     1902.31    137.76 o 
  -6   2  15      388.39      372.91     66.09 o 
  -5   2  15     1741.73     1645.10    114.57 o 
  -4   2  15        9.04        6.32     24.34 o 
  -3   2  15      709.72      702.31     42.90 o 
  -2   2  15     1135.27     1067.04     43.82 o 
  -1   2  15     6587.71     6558.03    116.44 o 
   0   2  15      245.24      298.32     20.13 o 
   1   2  15     6930.56     7164.92    123.27 o 
   2   2  15     1152.43     1168.62     45.73 o 
   3   2  15      722.55      703.63     67.52 o 
   4   2  15        8.69       28.46     51.13 o 
   5   2  15     1705.81     1800.68     92.54 o 
   6   2  15      412.21      400.82     41.59 o 
   7   2  15     1602.05     1734.12     78.32 o 
   8   2  15      145.14      147.58     66.22 o 
   9   2  15      316.76      411.94     87.89 o 
  -9   3  15      117.47       84.97     65.79 o 
  -8   3  15      972.17      962.29    108.25 o 
  -7   3  15       87.42       67.10     56.28 o 
  -6   3  15      706.90      624.82     83.35 o 
  -5   3  15     1261.23     1111.54     67.11 o 
  -4   3  15      769.20      873.20     51.46 o 
  -3   3  15     3202.38     3178.76     90.86 o 
  -2   3  15     1322.13     1179.63     93.98 o 
  -1   3  15      406.62      421.80     23.59 o 
   0   3  15    18269.70    18535.12    213.44 o 
   1   3  15      523.44      553.28     28.02 o 
   2   3  15     1607.32     1637.84     51.64 o 
   3   3  15     3440.78     3519.58    108.28 o 
   4   3  15      777.76      781.19     87.03 o 
   5   3  15     1346.57     1242.22    104.07 o 
   6   3  15      596.92      684.89    106.59 o 
   7   3  15       92.86      123.56     33.25 o 
   8   3  15      949.04     1052.86    115.10 o 
   9   3  15      130.85      114.66     68.78 o 
  -8   4  15      140.73      249.38     69.95 o 
  -7   4  15      288.05      229.08     69.33 o 
  -6   4  15      435.46      474.45     78.20 o 
  -5   4  15       92.39       95.05     31.61 o 
  -4   4  15     3914.74     3746.66    107.61 o 
  -3   4  15      187.25      180.26     29.52 o 
  -2   4  15     2410.21     2230.46    110.11 o 
  -1   4  15      489.05      472.84     24.81 o 
   0   4  15      283.99      206.34     32.54 o 
   1   4  15      407.03      386.75     65.33 o 
   2   4  15     2144.93     2043.34     52.51 o 
   3   4  15      188.71      259.50     58.79 o 
   4   4  15     3825.04     3765.61    170.63 o 
   5   4  15       99.31       17.43     51.92 o 
   6   4  15      256.78      290.26     34.49 o 
   7   4  15      265.50      224.55     33.11 o 
   8   4  15      132.34      198.60     48.99 o 
   9   4  15       93.17       52.44     67.06 o 
  -8   5  15      717.32      730.46    101.44 o 
  -7   5  15      291.40      363.42     79.41 o 
  -6   5  15      775.14      791.59     93.54 o 
  -5   5  15     2281.10     2267.39     90.82 o 
  -4   5  15       27.68       14.96     29.91 o 
  -3   5  15     2281.02     2167.66     81.26 o 
  -2   5  15      426.85      402.17     43.51 o 
  -1   5  15      579.84      528.38     40.60 o 
   0   5  15      410.93      355.70     33.17 o 
   1   5  15      570.42      537.70     45.58 o 
   2   5  15      316.92      282.52     20.29 o 
   3   5  15     2034.96     1897.91    115.50 o 
   4   5  15       27.79       22.36     46.61 o 
   5   5  15     2227.55     2059.28    133.14 o 
   6   5  15      907.96      836.39     70.47 o 
   7   5  15      363.76      437.40    103.58 o 
   8   5  15      772.89      823.95    104.26 o 
  -8   6  15      100.50      170.68     69.49 o 
  -7   6  15     1127.73     1284.25    122.89 o 
  -6   6  15      544.18      638.39     87.95 o 
  -5   6  15      280.70      291.53     43.34 o 
  -4   6  15      319.88      317.46     42.38 o 
  -3   6  15      785.41      733.59    114.77 o 
  -2   6  15      571.65      535.58     44.76 o 
  -1   6  15     1009.15      932.38     52.74 o 
   0   6  15     1097.26     1046.89     63.82 o 
   1   6  15     1074.45      986.13     36.56 o 
   2   6  15      660.27      642.64     25.97 o 
   3   6  15      659.65      614.47     77.39 o 
   4   6  15      240.66      260.38     63.45 o 
   5   6  15      374.97      392.65     71.27 o 
   6   6  15      475.41      441.98     69.31 o 
   7   6  15     1284.48     1373.91     81.39 o 
   8   6  15       99.32      130.18     64.08 o 
  -7   7  15      162.79      266.28     73.57 o 
  -6   7  15      430.45      462.94     84.21 o 
  -5   7  15      836.75      827.36     66.32 o 
  -4   7  15      499.80      397.78     51.08 o 
  -3   7  15     1198.59     1214.04    100.51 o 
  -2   7  15     4446.85     4387.23    121.30 o 
  -1   7  15      288.40      246.11     41.65 o 
   0   7  15     2974.94     2912.16     90.21 o 
   1   7  15      374.51      405.76     27.08 o 
   2   7  15     4083.36     4220.74     76.23 o 
   3   7  15     1619.75     1548.81     68.64 o 
   4   7  15      488.73      513.48     74.05 o 
   5   7  15     1026.30      957.24     95.56 o 
   6   7  15      418.33      409.67     52.67 o 
   7   7  15      211.24      305.76     48.50 o 
   8   7  15      230.51      232.69     45.48 o 
  -7   8  15      735.19      714.65     98.75 o 
  -6   8  15      832.51      944.88    107.88 o 
  -5   8  15      894.02      799.62     65.41 o 
  -4   8  15     1604.37     1581.85     82.06 o 
  -3   8  15      458.63      354.17     46.47 o 
  -2   8  15     2298.54     2118.09     87.49 o 
  -1   8  15      197.61      149.99     33.60 o 
   0   8  15      361.94      414.38     41.41 o 
   1   8  15      204.08      258.20     33.37 o 
   2   8  15     2457.53     2456.54     67.69 o 
   3   8  15      407.00      394.64     47.08 o 
   4   8  15     1567.36     1561.46    117.37 o 
   5   8  15      884.13      828.05     90.60 o 
   6   8  15      712.29      826.95     94.55 o 
   7   8  15      663.76      644.83     62.20 o 
   8   8  15       22.08       83.39     54.98 o 
  -6   9  15      114.80      311.09     78.23 o 
  -5   9  15      638.60      605.82     60.61 o 
  -4   9  15      384.75      385.76     55.65 o 
  -3   9  15      872.95      855.11     64.57 o 
  -2   9  15     1376.87     1372.60     75.01 o 
  -1   9  15     1983.88     1866.75     82.85 o 
   0   9  15      696.35      638.65     49.84 o 
   1   9  15     2261.57     2337.26     85.76 o 
   2   9  15     1214.77     1308.77     60.86 o 
   3   9  15      887.84      850.92     88.29 o 
   4   9  15      376.31      296.06     59.87 o 
   5   9  15      697.18      633.76     83.36 o 
   6   9  15      172.30      205.01     59.02 o 
   7   9  15        9.21       -4.75     32.92 o 
   8   9  15      158.22      192.69     67.31 o 
  -6  10  15       54.84      172.96     72.25 o 
  -5  10  15      661.68      573.14     60.60 o 
  -4  10  15      877.23      964.79     72.48 o 
  -3  10  15      193.93      155.22     42.18 o 
  -2  10  15      222.81      176.93     44.83 o 
  -1  10  15     2013.00     1942.57     93.22 o 
   0  10  15       44.55       74.33     56.77 o 
   1  10  15     2145.58     2327.85    182.97 o 
   2  10  15      151.68      156.98     31.07 o 
   3  10  15      108.25      182.42     61.23 o 
   4  10  15      908.55      931.98     97.95 o 
   5  10  15      787.49      633.22     82.83 o 
   6  10  15       87.60       58.32     48.65 o 
   7  10  15      572.79      593.07     78.00 o 
  -5  11  15      437.69      416.26     56.13 o 
  -4  11  15      131.50      177.38     44.12 o 
  -3  11  15      157.80      193.68    110.11 o 
  -2  11  15     1669.47     1696.26     92.45 o 
  -1  11  15       96.60       99.39     35.56 o 
   0  11  15     1249.72     1172.83     78.92 o 
   1  11  15      106.38      174.11     37.55 o 
   2  11  15     1762.13     1723.64    128.90 o 
   3  11  15      170.34      197.47     56.15 o 
   4  11  15      135.11      157.28     56.39 o 
   5  11  15      396.05      449.94     75.63 o 
   6  11  15      599.53      612.61     89.00 o 
  -5  12  15       10.61       22.93     38.52 o 
  -4  12  15     1361.65     1475.70     92.22 o 
  -3  12  15      188.04      149.63     67.88 o 
  -2  12  15      265.31      241.71     47.95 o 
  -1  12  15      369.58      290.62     45.21 o 
   0  12  15      246.21      168.20     40.91 o 
   1  12  15      287.10      369.32     47.48 o 
   2  12  15      364.26      403.79     77.19 o 
   3  12  15      159.38      182.94     58.92 o 
   4  12  15     1434.30     1434.67    124.69 o 
   5  12  15        5.02       45.16     52.31 o 
   6  12  15      866.04      778.59     95.95 o 
  -4  13  15      134.87      286.11     77.61 o 
  -3  13  15      918.49      966.39    156.36 o 
  -2  13  15      373.04      393.63     53.26 o 
  -1  13  15      349.07      225.95     91.54 o 
   0  13  15        3.93       -3.63     32.36 o 
   1  13  15      425.10      506.71     83.88 o 
   2  13  15      455.89      444.14     80.70 o 
   3  13  15      892.10      890.80    102.42 o 
   4  13  15      139.10      176.61     66.73 o 
   5  13  15      293.73      197.04     63.52 o 
  -3  14  15      230.37      290.71     73.59 o 
  -2  14  15      872.35      800.95     86.40 o 
  -1  14  15      780.46      826.13     72.46 o 
   0  14  15      403.64      420.85     55.30 o 
   1  14  15      734.64      823.83    105.10 o 
   2  14  15      962.11     1002.31    112.17 o 
   3  14  15      228.84      372.76     80.67 o 
   4  14  15      547.91      560.80     92.12 o 
  -2  15  15      558.38      363.95     82.20 o 
  -1  15  15      241.31      137.06     57.22 o 
   0   0  16    24299.59    26116.33    561.42 o 
   1   0  16      208.29      220.01     18.51 o 
   2   0  16     9790.95    10613.61    139.23 o 
   3   0  16       43.69       80.17     40.64 o 
   4   0  16        3.22       -1.77     13.46 o 
   5   0  16      524.93      566.49     26.46 o 
   6   0  16      234.32      237.78     28.30 o 
   7   0  16        9.21       54.36     57.37 o 
   8   0  16      579.59      764.43    107.83 o 
   9   0  16        1.84      108.89     69.87 o 
  -9   1  16      262.21      416.19     86.48 o 
  -8   1  16      172.38      355.09     85.18 o 
  -7   1  16      451.11      521.93     86.63 o 
  -6   1  16      418.75      378.08     72.19 o 
  -5   1  16      691.59      613.73     80.41 o 
  -4   1  16     2469.16     2263.90     42.55 o 
  -3   1  16       92.09       86.08     18.70 o 
  -2   1  16      458.99      449.76     23.92 o 
  -1   1  16     2063.45     2225.81     53.15 o 
   0   1  16      139.40      177.09     25.55 o 
   1   1  16     1347.34     1523.56     39.69 o 
   2   1  16      777.10      784.11     32.62 o 
   3   1  16       63.70       77.78     15.15 o 
   4   1  16     3019.01     2905.54     58.29 o 
   5   1  16      548.57      555.10     30.05 o 
   6   1  16      578.17      490.18     39.78 o 
   7   1  16      248.64      305.81     72.19 o 
   8   1  16      177.91      214.67     69.46 o 
   9   1  16      205.03      467.51     94.74 o 
  -9   2  16        6.32       -5.73     65.36 o 
  -8   2  16       20.90       91.30     60.24 o 
  -7   2  16        3.52       77.43     61.59 o 
  -6   2  16      719.02      630.65     81.32 o 
  -5   2  16     2486.75     2533.75    107.91 o 
  -4   2  16     1194.60     1150.56     55.81 o 
  -3   2  16     2633.84     2631.52     98.33 o 
  -2   2  16      170.57      202.68     31.63 o 
  -1   2  16      429.50      429.32     26.35 o 
   0   2  16     2744.78     3050.36     62.80 o 
   1   2  16      251.77      281.13     18.89 o 
   2   2  16      157.29      138.84     18.28 o 
   3   2  16     2509.79     2312.49     52.55 o 
   4   2  16     1196.02      485.38    600.89 o 
   5   2  16     2113.93     2138.49     78.35 o 
   6   2  16      749.46      671.14     48.52 o 
   7   2  16       35.34      112.09     65.22 o 
   8   2  16       23.96       56.82     62.09 o 
   9   2  16       25.92      135.14     74.04 o 
  -8   3  16       38.62      197.22     68.60 o 
  -7   3  16      392.58      348.14     74.80 o 
  -6   3  16     1469.55     1312.59    110.05 o 
  -5   3  16     1037.98     1033.40     93.52 o 
  -4   3  16     1728.57     1718.61     70.96 o 
  -3   3  16      446.20      390.29     56.18 o 
  -2   3  16     3190.28     3084.56     65.17 o 
  -1   3  16      663.29      587.71     43.20 o 
   0   3  16      509.42      504.95     28.22 o 
   1   3  16      325.21      336.75     29.31 o 
   2   3  16     3422.01     3477.81     81.25 o 
   3   3  16      316.11      443.29     51.61 o 
   4   3  16     1975.51     1887.86    121.37 o 
   5   3  16     1173.58     1032.42     98.68 o 
   6   3  16     1851.32     1905.33     81.44 o 
   7   3  16      439.28      471.99     47.21 o 
   8   3  16       43.19      261.31     73.39 o 
   9   3  16      106.78      159.27     69.19 o 
  -8   4  16     1174.88     1259.21    125.85 o 
  -7   4  16       34.21       63.08     56.97 o 
  -6   4  16      716.61      763.88     93.78 o 
  -5   4  16      168.73      205.58     37.74 o 
  -4   4  16      527.38      563.70     46.35 o 
  -3   4  16       70.33       58.36     26.67 o 
  -2   4  16     1955.47     1765.79    157.06 o 
  -1   4  16      805.99      836.94     32.86 o 
   0   4  16    18535.85    17893.64    212.29 o 
   1   4  16      843.59      843.60     40.30 o 
   2   4  16     2111.97     2122.51     55.54 o 
   3   4  16       91.69      136.75     56.75 o 
   4   4  16      535.05      622.56     83.72 o 
   5   4  16      170.79      185.07     79.53 o 
   6   4  16      730.37      682.93     54.22 o 
   7   4  16       40.96       72.52     27.35 o 
   8   4  16     1179.48     1332.02     90.21 o 
   9   4  16       41.19       75.95     44.91 o 
  -8   5  16       95.98      164.20     68.68 o 
  -7   5  16      904.76     1013.19    108.53 o 
  -6   5  16      113.46      131.87     58.35 o 
  -5   5  16      862.61      861.46     59.20 o 
  -4   5  16     1409.08     1245.02     66.83 o 
  -3   5  16      156.54      140.55     30.98 o 
  -2   5  16       61.39       30.64     31.09 o 
  -1   5  16     1754.43     1744.58     68.70 o 
   0   5  16     1310.80     1296.40     43.36 o 
   1   5  16     1903.49     1648.29     57.45 o 
   2   5  16       97.37      112.35     15.54 o 
   3   5  16       83.60        8.07     44.94 o 
   4   5  16     1508.10     1334.31    107.70 o 
   5   5  16     1014.11      856.84     93.15 o 
   6   5  16      218.94      180.58     36.68 o 
   7   5  16      903.75     1027.74     69.97 o 
   8   5  16       91.45       79.89     51.24 o 
   9   5  16      871.03      738.11    100.93 o 
  -8   6  16       54.84      -19.31     57.51 o 
  -7   6  16      522.00      487.27     86.15 o 
  -6   6  16       81.62       25.77     55.05 o 
  -5   6  16     2434.23     2401.58     97.80 o 
  -4   6  16      265.97      252.47     39.96 o 
  -3   6  16     3664.41     3335.23    106.23 o 
  -2   6  16     2331.94     2145.70     81.61 o 
  -1   6  16      951.39     1077.81     57.68 o 
   0   6  16      406.57      366.92     58.98 o 
   1   6  16     1147.58     1085.09     38.81 o 
   2   6  16     2202.83     2203.88     48.69 o 
   3   6  16     3713.23     3516.69    164.46 o 
   4   6  16      267.61      321.47     61.94 o 
   5   6  16     2308.40     2164.38    139.46 o 
   6   6  16       97.70      100.51     34.26 o 
   7   6  16      568.43      605.58     58.14 o 
   8   6  16       85.34       91.18     57.53 o 
  -7   7  16      612.18      737.67    102.35 o 
  -6   7  16      388.24      443.19     77.19 o 
  -5   7  16      189.46      176.38     41.77 o 
  -4   7  16     1282.01     1114.65     68.74 o 
  -3   7  16      866.60      776.65     79.81 o 
  -2   7  16     4199.73     3960.37    147.55 o 
  -1   7  16     2395.14     2221.22     83.51 o 
   0   7  16     1660.09     1636.18     68.89 o 
   1   7  16     2361.80     2188.73     58.24 o 
   2   7  16     4376.04     4416.37    122.47 o 
   3   7  16     1016.90      764.00    142.81 o 
   4   7  16     1224.39     1217.55    105.27 o 
   5   7  16      151.48      147.65     58.43 o 
   6   7  16      503.50      458.21     79.19 o 
   7   7  16      619.23      551.91     57.43 o 
   8   7  16      360.33      316.75     49.42 o 
  -7   8  16        2.02      -36.66     62.05 o 
  -6   8  16     1846.36     2168.17    155.30 o 
  -5   8  16       54.87       51.76     35.12 o 
  -4   8  16      140.45      156.19     48.41 o 
  -3   8  16      473.39      536.30     50.25 o 
  -2   8  16      876.73      810.14     59.96 o 
  -1   8  16     1078.29      995.74     79.13 o 
   0   8  16     5303.85     5134.69    130.49 o 
   1   8  16     1174.95     1146.35     58.10 o 
   2   8  16      975.61     1070.81     68.68 o 
   3   8  16      564.06      521.04     72.69 o 
   4   8  16      131.18      116.87     54.10 o 
   5   8  16       52.49       82.25     51.18 o 
   6   8  16     1735.60     1717.19    129.76 o 
   7   8  16        5.52       21.69     45.56 o 
   8   8  16      685.49      651.04     89.90 o 
  -6   9  16      463.46      544.61     88.01 o 
  -5   9  16      428.48      520.84     60.15 o 
  -4   9  16     1189.36     1097.20     73.73 o 
  -3   9  16      104.07      141.51     39.15 o 
  -2   9  16     1286.40     1119.21     69.08 o 
  -1   9  16      353.23      327.62     58.16 o 
   0   9  16      249.47      283.95     37.58 o 
   1   9  16      489.08      437.52    116.60 o 
   2   9  16     1160.63     1247.36    122.92 o 
   3   9  16       55.47      124.70     54.37 o 
   4   9  16      937.49      961.06     96.01 o 
   5   9  16      458.70      435.68     77.22 o 
   6   9  16      423.18      458.80     80.81 o 
   7   9  16      197.44      163.88     45.34 o 
   8   9  16       13.42      -18.71     47.90 o 
  -6  10  16      166.06      355.13     86.45 o 
  -5  10  16      785.87      816.94     70.30 o 
  -4  10  16       13.24       23.94     35.04 o 
  -3  10  16     1664.87     1654.05     87.89 o 
  -2  10  16      229.14      194.06     39.62 o 
  -1  10  16      259.19      313.50    132.16 o 
   0  10  16      748.79      641.92     53.94 o 
   1  10  16      158.80      211.41     35.12 o 
   2  10  16      171.21      163.96     29.74 o 
   3  10  16     1437.61     1538.00    119.79 o 
   4  10  16       11.74      119.66     57.96 o 
   5  10  16      721.10      789.74     95.74 o 
   6  10  16      195.33      117.55     56.03 o 
   7  10  16      295.19      280.50     52.61 o 
  -5  11  16        9.53       88.57     39.71 o 
  -4  11  16      970.99     1015.61     77.27 o 
  -3  11  16      102.90      128.29     40.81 o 
  -2  11  16      610.62      622.99     60.31 o 
  -1  11  16       54.76       57.48     47.73 o 
   0  11  16       72.30       31.22     30.73 o 
   1  11  16       61.31      156.49     36.14 o 
   2  11  16      469.36      419.82     77.62 o 
   3  11  16      114.76      105.62     53.63 o 
   4  11  16      933.59      819.40     95.65 o 
   5  11  16        4.26       27.46     47.40 o 
   6  11  16       41.32      -53.44     55.22 o 
  -5  12  16       86.32      157.14     68.14 o 
  -4  12  16       65.91       95.34     40.43 o 
  -3  12  16      184.87      169.76     42.49 o 
  -2  12  16      555.68      490.25     55.98 o 
  -1  12  16      429.39      400.99     76.89 o 
   0  12  16     1740.78     1894.10     92.16 o 
   1  12  16      500.13      567.37     73.75 o 
   2  12  16      602.81      623.21     91.16 o 
   3  12  16      164.97      183.87     66.79 o 
   4  12  16       67.15       86.38     55.31 o 
   5  12  16       41.71      -18.06     46.57 o 
   6  12  16      500.03      514.13     83.71 o 
  -4  13  16       26.16       26.36     54.87 o 
  -3  13  16      355.27      403.35     60.45 o 
  -2  13  16        5.80       30.82     36.73 o 
  -1  13  16     1238.08     1263.08    110.58 o 
   0  13  16        0.00        4.41     31.77 o 
   1  13  16     1184.12     1267.22    121.70 o 
   2  13  16        1.01      -35.45     52.21 o 
   3  13  16      284.15      228.43     71.25 o 
   4  13  16       41.54      -31.04     53.33 o 
   5  13  16       73.90       97.83     58.69 o 
  -3  14  16     1357.45     1368.77    132.62 o 
  -2  14  16       67.91       93.79     58.42 o 
  -1  14  16      201.25      220.78     47.18 o 
   0  14  16      434.75      387.40     80.56 o 
   1  14  16      268.08      287.43     78.10 o 
   2  14  16       92.82      206.39     66.68 o 
   3  14  16     1312.81     1468.23    135.94 o 
   4  14  16       14.30       13.70     48.81 o 
  -2  15  16     1031.55      940.30    114.64 o 
  -1  15  16      287.61      189.30     62.75 o 
   1   0  17      797.15      883.68     56.24 o 
   2   0  17     5839.36     6058.95     97.10 o 
   3   0  17        3.02       14.46     13.41 o 
   4   0  17    12037.39    12026.06    155.87 o 
   5   0  17      217.49      196.74     34.12 o 
   6   0  17      542.91      632.24     90.22 o 
   7   0  17        7.38       77.70     59.69 o 
   8   0  17        6.73       59.29     55.91 o 
   9   0  17       36.42       93.10     72.01 o 
  -9   1  17       77.39      163.64     73.44 o 
  -8   1  17      327.48      398.49     83.09 o 
  -7   1  17      315.31      365.98     74.75 o 
  -6   1  17     1354.41     1408.10    113.32 o 
  -5   1  17     2043.52     2041.43    130.52 o 
  -4   1  17      619.80      567.55     26.86 o 
  -3   1  17     2609.64     2533.36     53.63 o 
  -2   1  17     2573.25     2476.69     55.42 o 
  -1   1  17       12.45       56.70     19.68 o 
   0   1  17     5311.66     5629.78     89.63 o 
   1   1  17       49.51       63.82     17.04 o 
   2   1  17     2509.68     2482.13    117.36 o 
   3   1  17     2515.85     2615.51     57.60 o 
   4   1  17      631.01      663.97     37.48 o 
   5   1  17     1849.46     1888.34     54.03 o 
   6   1  17     1317.81     1337.95     89.46 o 
   7   1  17      380.19      389.52     83.89 o 
   8   1  17      424.48      525.62     91.62 o 
   9   1  17       65.24       -3.73     58.11 o 
  -8   2  17      131.95       78.47     62.85 o 
  -7   2  17     1657.17     1967.76    143.65 o 
  -6   2  17      240.35      142.82     58.12 o 
  -5   2  17      204.74      259.00     51.55 o 
  -4   2  17      821.37      744.40    104.84 o 
  -3   2  17      125.96      117.82     10.00 o 
  -2   2  17       14.56       30.94     14.70 o 
  -1   2  17    11157.37    10979.92    145.43 o 
   0   2  17     1131.79     1281.95     43.09 o 
   1   2  17    11338.80    11143.51    311.70 o 
   2   2  17       10.06        9.76     14.41 o 
   3   2  17      102.52       92.25     25.59 o 
   4   2  17      778.19      272.28    378.91 o 
   5   2  17      222.07      257.92     69.63 o 
   6   2  17      223.10      251.02     36.22 o 
   7   2  17     1885.58     2095.49    152.35 o 
   8   2  17      132.04      147.82     60.94 o 
   9   2  17     1081.70     1052.38    124.91 o 
  -8   3  17      725.69      762.22    102.59 o 
  -7   3  17      219.59      236.98     63.46 o 
  -6   3  17     1017.01      962.43     98.70 o 
  -5   3  17     2185.18     2082.18     81.63 o 
  -4   3  17      383.58      369.40     38.65 o 
  -3   3  17     1232.23     1180.89     58.28 o 
  -2   3  17     3017.98     2861.61     56.57 o 
  -1   3  17      573.51      626.17     29.72 o 
   0   3  17     9253.70     9033.42    129.64 o 
   1   3  17      723.12      794.24     42.25 o 
   2   3  17     2917.63     2958.01     91.83 o 
   3   3  17     1350.00     1129.96    120.80 o 
   4   3  17      374.19      359.96     66.42 o 
   5   3  17     1777.25     1921.10    129.45 o 
   6   3  17     1100.35     1210.17     97.25 o 
   7   3  17      154.55       74.49     51.10 o 
   8   3  17      609.42      546.02     90.73 o 
   9   3  17       31.81       37.17     57.96 o 
  -8   4  17       82.86        6.22     61.41 o 
  -7   4  17        8.62        7.93     55.15 o 
  -6   4  17     1467.17     1401.83    116.17 o 
  -5   4  17       21.91       11.07     27.01 o 
  -4   4  17     7467.82     7208.58    160.83 o 
  -3   4  17       35.48       -8.73     27.80 o 
  -2   4  17     5380.19     5281.78    125.00 o 
  -1   4  17      296.55      262.43     22.17 o 
   0   4  17      559.52      521.63     30.03 o 
   1   4  17      357.35      413.70     33.42 o 
   2   4  17     5110.53     5144.17    192.01 o 
   3   4  17       38.80       44.57     47.15 o 
   4   4  17     7651.52     7751.64    260.97 o 
   5   4  17       16.59       -9.60     35.71 o 
   6   4  17     1512.30     1444.78     76.76 o 
   7   4  17        5.86       35.51     26.73 o 
   8   4  17       78.92      110.38     68.13 o 
   9   4  17      101.44       98.96     63.91 o 
  -8   5  17       95.16      179.58     68.86 o 
  -7   5  17      247.16      324.74     75.52 o 
  -6   5  17      160.08      246.90     66.91 o 
  -5   5  17     1082.49     1110.43     66.44 o 
  -4   5  17       71.57       59.79     33.37 o 
  -3   5  17     1851.34     1759.73     74.76 o 
  -2   5  17      587.54      558.97     44.75 o 
  -1   5  17     2857.95     2693.33    119.18 o 
   0   5  17     1791.12     1818.95     52.36 o 
   1   5  17     3062.68     2981.20     80.71 o 
   2   5  17      683.72      675.31     25.47 o 
   3   5  17     1955.59     1926.77    123.50 o 
   4   5  17       69.24      116.35     55.84 o 
   5   5  17     1062.86     1072.26    102.30 o 
   6   5  17      269.79      322.40     42.54 o 
   7   5  17      256.64      343.48     91.38 o 
   8   5  17      109.98      122.60     61.16 o 
   9   5  17      131.19       64.82     60.51 o 
  -7   6  17      964.28     1139.12    115.39 o 
  -6   6  17      102.93       43.08     49.41 o 
  -5   6  17      259.84      244.86     43.64 o 
  -4   6  17      453.14      401.53     46.18 o 
  -3   6  17      845.31      814.90     64.50 o 
  -2   6  17      857.76      871.57     55.41 o 
  -1   6  17     7498.70     7399.22    157.67 o 
   0   6  17       45.96       26.24     37.95 o 
   1   6  17     7664.88     7602.72    131.60 o 
   2   6  17      796.82      835.01     32.37 o 
   3   6  17      638.32      644.56     81.38 o 
   4   6  17      391.10      497.50     75.80 o 
   5   6  17      257.39      220.17     63.39 o 
   6   6  17      105.66       96.80     54.67 o 
   7   6  17      857.52      977.68     70.87 o 
   8   6  17       48.30      116.60     65.72 o 
  -7   7  17       48.11      236.81     72.88 o 
  -6   7  17      554.37      605.33     87.60 o 
  -5   7  17      284.07      315.62     46.85 o 
  -4   7  17       70.63       73.00     45.65 o 
  -3   7  17      229.39      234.92     38.51 o 
  -2   7  17     2603.38     2423.93     92.19 o 
  -1   7  17      569.41      527.54     46.01 o 
   0   7  17     3835.33     3809.79    106.31 o 
   1   7  17      605.52      584.11     32.27 o 
   2   7  17     2423.63     2436.67     70.38 o 
   3   7  17      330.53      411.16     70.24 o 
   4   7  17       62.63       39.70     53.08 o 
   5   7  17      359.44      348.03     68.67 o 
   6   7  17      404.31      465.52     79.85 o 
   7   7  17       30.56       14.62     31.67 o 
   8   7  17      431.30      303.35     71.68 o 
  -7   8  17       85.62      116.43     66.51 o 
  -6   8  17      812.52     1026.82    111.73 o 
  -5   8  17       47.58       46.69     34.95 o 
  -4   8  17     2727.45     2711.85    108.32 o 
  -3   8  17     1470.20     1397.62     75.76 o 
  -2   8  17     3832.83     3610.09    153.08 o 
  -1   8  17      606.18      522.92     47.95 o 
   0   8  17      500.27      493.29     45.98 o 
   1   8  17      757.44      742.31     66.24 o 
   2   8  17     3216.27     3391.22     92.67 o 
   3   8  17     1565.22     1501.51    113.19 o 
   4   8  17     2432.84     2345.74    145.97 o 
   5   8  17       37.26       77.35     54.33 o 
   6   8  17      848.11      798.92     99.36 o 
   7   8  17       56.21       71.65     38.98 o 
   8   8  17       49.75       83.76     54.94 o 
  -6   9  17       81.33      173.73     70.99 o 
  -5   9  17     1594.77     1761.77     95.53 o 
  -4   9  17      318.77      304.72     98.16 o 
  -3   9  17     1749.62     1785.66     89.25 o 
  -2   9  17      870.96      833.16     61.85 o 
  -1   9  17     1100.99     1033.84     64.14 o 
   0   9  17      222.21      255.99     36.63 o 
   1   9  17      945.73     1027.60     58.93 o 
   2   9  17     1087.76     1062.99     68.23 o 
   3   9  17     1437.06     1596.88    121.90 o 
   4   9  17      317.09      255.61     62.38 o 
   5   9  17     1553.98     1531.87    128.48 o 
   6   9  17       40.78       95.37     57.82 o 
   7   9  17      397.05      353.91     56.40 o 
   8   9  17       92.22      216.03     67.86 o 
  -6  10  17      274.17      327.36     81.07 o 
  -5  10  17      181.58      232.84     51.45 o 
  -4  10  17      570.72      537.16     57.32 o 
  -3  10  17      634.78      552.38     56.99 o 
  -2  10  17       40.37       44.32     30.25 o 
  -1  10  17     1868.75     1851.97     87.57 o 
   0  10  17       24.61       41.61     29.47 o 
   1  10  17     1884.32     2002.08     84.43 o 
   2  10  17       46.47       69.07     53.35 o 
   3  10  17      709.01      847.83     94.58 o 
   4  10  17      488.00      380.74     71.56 o 
   5  10  17      181.55      195.43     61.95 o 
   6  10  17      219.05       97.00     54.96 o 
   7  10  17      648.45      584.35     63.84 o 
  -5  11  17      198.63      342.85     55.21 o 
  -4  11  17       29.40       48.44     39.60 o 
  -3  11  17        8.44       24.18     45.76 o 
  -2  11  17     1670.05     1730.43     92.29 o 
  -1  11  17      130.12       78.30     51.78 o 
   0  11  17     2120.44     2237.99     96.98 o 
   1  11  17      145.68      233.32     40.94 o 
   2  11  17     1622.75     1649.83    129.17 o 
   3  11  17       38.34       44.65     46.05 o 
   4  11  17       21.95       41.07     49.58 o 
   5  11  17      193.19      166.49     60.70 o 
   6  11  17      267.51      204.25     62.99 o 
  -4  12  17     1036.28     1173.70     86.25 o 
  -3  12  17      109.07       69.54     54.99 o 
  -2  12  17      565.78      509.82     57.75 o 
  -1  12  17      257.20      191.15     40.27 o 
   0  12  17       41.31       59.57     60.59 o 
   1  12  17      220.87      208.26     58.37 o 
   2  12  17      745.06      744.03     95.12 o 
   3  12  17       87.56      159.98     63.35 o 
   4  12  17      942.17     1066.39    112.50 o 
   5  12  17      135.19      195.62     61.81 o 
   6  12  17      175.50       71.04     55.59 o 
  -4  13  17      105.42       -3.65     56.73 o 
  -3  13  17     1530.97     1714.00    102.29 o 
  -2  13  17      112.20      162.53     76.53 o 
  -1  13  17      447.02      519.62    167.97 o 
   0  13  17       26.62       -1.68     37.65 o 
   1  13  17      506.53      572.39     89.05 o 
   2  13  17      133.35       21.95     49.99 o 
   3  13  17     1443.27     1426.76    130.71 o 
   4  13  17      106.46      129.64     62.04 o 
   5  13  17      749.30      895.54    109.92 o 
  -3  14  17      270.23      295.09     80.72 o 
  -2  14  17        7.63       76.17     57.76 o 
  -1  14  17      741.14      643.54     88.75 o 
   0  14  17       37.00       47.99     49.27 o 
   1  14  17      639.33      709.08    100.49 o 
   2  14  17        0.28       26.34     55.66 o 
   3  14  17      201.74      293.13     74.20 o 
  -2  15  17      297.10      275.40     77.71 o 
   0   0  18      786.74      658.97     41.30 o 
   1   0  18     1543.75     1548.39     67.53 o 
   2   0  18     1372.33     1329.33     54.03 o 
   3   0  18       68.69       68.86     15.55 o 
   4   0  18      133.98      165.19     59.40 o 
   5   0  18      478.51      460.92     41.17 o 
   6   0  18     1075.81     1224.00    113.77 o 
   7   0  18      124.50      188.95     72.79 o 
   8   0  18      788.52     1030.60    124.17 o 
   9   0  18        1.40       72.95     68.49 o 
  -8   1  18       10.80       65.60     61.45 o 
  -7   1  18      660.64      690.88     97.18 o 
  -6   1  18       28.97      139.56     62.87 o 
  -5   1  18      375.39      452.80     39.17 o 
  -4   1  18     1674.23     1524.12     31.39 o 
  -3   1  18       49.78       31.87     14.04 o 
  -2   1  18     1560.04     1515.35     44.16 o 
  -1   1  18     7742.04     7995.14    121.49 o 
   0   1  18     2575.41     2938.31     63.12 o 
   1   1  18     7461.70     8024.24    151.79 o 
   2   1  18     1102.18     1140.69     40.35 o 
   3   1  18       39.64       42.89     15.69 o 
   4   1  18     1682.51     1692.18     45.43 o 
   5   1  18      407.85      409.37     45.56 o 
   6   1  18       57.60       92.84     61.34 o 
   7   1  18      621.60      846.07    107.43 o 
   8   1  18        9.58       -0.62     54.70 o 
   9   1  18      411.18      501.28     99.10 o 
  -8   2  18        2.13      -62.71     62.71 o 
  -7   2  18      113.40       21.84     56.50 o 
  -6   2  18      233.36      138.21     57.14 o 
  -5   2  18     7297.76     7315.37    435.87 o 
  -4   2  18      402.13      392.99     39.25 o 
  -3   2  18    10694.29    10847.73    184.63 o 
  -2   2  18      281.54      337.80     23.12 o 
  -1   2  18     5133.52     5253.37     91.61 o 
   0   2  18      782.51      835.34     36.61 o 
   1   2  18     4501.76     5020.55     96.27 o 
   2   2  18      299.20      321.78     32.91 o 
   3   2  18     9990.35    10111.54    115.02 o 
   4   2  18      409.16      374.07     70.96 o 
   5   2  18     6965.47     6843.75    253.25 o 
   6   2  18      231.67      216.04     34.45 o 
   7   2  18      116.06      310.70     79.29 o 
   8   2  18        1.27      -31.93     57.82 o 
   9   2  18       38.61       92.83     70.01 o 
  -8   3  18      102.62       84.61     63.11 o 
  -7   3  18      707.66      689.83     94.64 o 
  -6   3  18      224.13      296.41     70.30 o 
  -5   3  18      289.09      246.25     37.12 o 
  -4   3  18      787.57      750.24     57.77 o 
  -3   3  18      849.11      798.36     65.36 o 
  -2   3  18     1055.49      941.37     32.36 o 
  -1   3  18     3654.73     3632.33     73.00 o 
   0   3  18       99.32       96.09     20.77 o 
   1   3  18     3676.40     3654.64    128.51 o 
   2   3  18     1005.81     1022.20     46.95 o 
   3   3  18      937.41      870.53     84.97 o 
   4   3  18      508.12      504.93     76.11 o 
   5   3  18      221.31      311.59     69.48 o 
   6   3  18      283.20      305.86     39.20 o 
   7   3  18      603.29      626.47     92.95 o 
   8   3  18       94.83      162.82     62.18 o 
   9   3  18      177.03       88.20     59.57 o 
  -8   4  18     1258.38     1297.70    129.56 o 
  -7   4  18      201.53      219.53     68.05 o 
  -6   4  18      688.98      676.98     88.30 o 
  -5   4  18       89.00       82.94     58.56 o 
  -4   4  18        9.03       64.73     29.35 o 
  -3   4  18      850.57      820.16     52.86 o 
  -2   4  18     2310.33     2301.21     80.92 o 
  -1   4  18     1202.33     1244.49     41.98 o 
   0   4  18     7981.61     7983.66    158.27 o 
   1   4  18     1184.96     1292.40     54.22 o 
   2   4  18     2543.15     2741.03    205.03 o 
   3   4  18      751.72      519.05     68.86 o 
   4   4  18        6.83      153.01     67.40 o 
   5   4  18       94.69      107.24     52.30 o 
   6   4  18      518.41      497.95     68.77 o 
   7   4  18      208.30      199.70     32.51 o 
   8   4  18     1021.45     1063.30     84.69 o 
   9   4  18       50.01       28.12     53.82 o 
  -8   5  18       30.25      129.19     67.22 o 
  -7   5  18      484.06      433.03     80.90 o 
  -6   5  18      996.37      903.42    100.21 o 
  -5   5  18      764.33      734.28     57.41 o 
  -4   5  18     1178.56     1128.62     63.58 o 
  -3   5  18      263.36      285.04     40.51 o 
  -2   5  18     1088.46     1033.20     58.17 o 
  -1   5  18     4622.98     4467.70    114.56 o 
   0   5  18      477.84      462.95     37.95 o 
   1   5  18     4817.09     4752.56    108.59 o 
   2   5  18     1000.00      961.09     40.63 o 
   3   5  18      392.87      412.62     73.90 o 
   4   5  18     1190.50     1098.10    100.02 o 
   5   5  18      741.27      799.15     94.12 o 
   6   5  18     1062.20     1029.85     67.33 o 
   7   5  18      390.47      423.09     49.62 o 
   8   5  18       27.81       60.56     56.32 o 
   9   5  18      267.53      261.49     76.27 o 
  -7   6  18       95.71      188.79     71.60 o 
  -6   6  18       50.77       57.42     49.47 o 
  -5   6  18     1059.78      924.72     65.13 o 
  -4   6  18      144.11      107.64     35.48 o 
  -3   6  18     5136.80     4768.15    132.20 o 
  -2   6  18      344.28      326.89     40.33 o 
  -1   6  18     1676.07     1618.57     72.15 o 
   0   6  18      498.22      504.88     41.13 o 
   1   6  18     1670.83     1617.11     77.22 o 
   2   6  18      275.47      317.77     22.81 o 
   3   6  18     4746.55     3440.55    751.45 o 
   4   6  18      143.66      210.69     65.58 o 
   5   6  18      940.80      929.53     99.49 o 
   6   6  18       31.59       36.86     50.88 o 
   7   6  18       90.23       84.91     39.64 o 
   8   6  18      142.78       61.27     56.44 o 
  -7   7  18      114.51      148.89     67.69 o 
  -6   7  18      835.52      826.51     80.80 o 
  -5   7  18      203.81      223.75     43.41 o 
  -4   7  18     1224.22     1326.02     74.91 o 
  -3   7  18      133.43      138.52     52.93 o 
  -2   7  18      599.40      527.86     49.75 o 
  -1   7  18      368.89      444.26     44.96 o 
   0   7  18      396.98      359.16     48.01 o 
   1   7  18      354.92      345.66     42.14 o 
   2   7  18      590.60      565.67     27.53 o 
   3   7  18       95.81       68.45     44.14 o 
   4   7  18      878.41      738.09     90.02 o 
   5   7  18      245.02      330.81     73.94 o 
   6   7  18      748.74      800.53     99.78 o 
   7   7  18      135.42      170.37     41.95 o 
   8   7  18      177.36      284.40     79.67 o 
  -7   8  18       24.48       63.97     59.43 o 
  -6   8  18      129.91      202.49     45.98 o 
  -5   8  18      494.55      478.76     55.86 o 
  -4   8  18       16.35       35.24     34.45 o 
  -3   8  18      380.95      396.52     47.70 o 
  -2   8  18      967.89      914.19     62.16 o 
  -1   8  18      585.55      527.20     65.34 o 
   0   8  18    11085.01    10860.41    209.49 o 
   1   8  18      521.90      481.55     41.57 o 
   2   8  18     1224.75     1330.42    108.76 o 
   3   8  18      317.83      225.99     60.39 o 
   4   8  18       19.70       46.58     49.29 o 
   5   8  18      490.51      457.17     81.57 o 
   6   8  18       96.33      143.10     60.32 o 
   7   8  18       34.72       14.29     33.43 o 
   8   8  18      522.88      481.99     84.46 o 
  -6   9  18      417.25      498.56     59.56 o 
  -5   9  18      936.19     1061.19    242.02 o 
  -4   9  18      699.12      640.19    127.70 o 
  -3   9  18      604.57      658.88     60.00 o 
  -2   9  18      258.23      279.00     44.26 o 
  -1   9  18     2107.13     2000.93     87.70 o 
   0   9  18      202.50      205.83     35.79 o 
   1   9  18     2034.06     2071.47     85.27 o 
   2   9  18      294.46      307.26     33.68 o 
   3   9  18      592.26      630.62     85.42 o 
   4   9  18      818.15      842.54     93.65 o 
   5   9  18      985.60      935.89    102.78 o 
   6   9  18      513.54      491.05     80.85 o 
   7   9  18     1236.98     1187.31    156.61 o 
  -5  10  18     1141.93     1358.89     88.80 o 
  -4  10  18      243.33      240.11     55.91 o 
  -3  10  18     3146.09     2873.50    116.21 o 
  -2  10  18      904.42      789.77     64.03 o 
  -1  10  18      443.76      365.34     79.61 o 
   0  10  18      566.80      612.49     52.41 o 
   1  10  18      507.76      510.17     47.77 o 
   2  10  18      880.87      889.79     96.31 o 
   3  10  18     3254.47     3061.13    174.68 o 
   4  10  18      255.92      249.11     64.31 o 
   5  10  18     1284.36     1234.27    117.96 o 
   6  10  18       22.77       62.05     56.29 o 
   7  10  18      164.14      151.11     44.94 o 
  -5  11  18      154.71      183.86     46.47 o 
  -4  11  18     1627.47     1751.62    100.06 o 
  -3  11  18      168.20      158.48     41.19 o 
  -2  11  18     1672.45     1715.37     92.82 o 
  -1  11  18      795.85      670.39     68.50 o 
   0  11  18      427.87      428.97     49.76 o 
   1  11  18      785.87      742.39     60.92 o 
   2  11  18     1874.98     2106.75    149.11 o 
   3  11  18      142.55      207.85     62.23 o 
   4  11  18     1615.18     1654.78    134.82 o 
   5  11  18      174.68      178.47     59.30 o 
   6  11  18      456.33      276.43     73.93 o 
  -4  12  18       18.23       55.43     46.25 o 
  -3  12  18      394.42      468.51     59.30 o 
  -2  12  18     1084.40     1129.07    144.30 o 
  -1  12  18       36.79       18.86     31.86 o 
   0  12  18     2131.91     2347.73    104.53 o 
   1  12  18       51.78       45.08     60.42 o 
   2  12  18     1027.02     1010.04    110.97 o 
   3  12  18      423.32      504.89     87.50 o 
   4  12  18       24.01       32.04     52.54 o 
   5  12  18      160.07      211.47     68.63 o 
   6  12  18      280.32      255.91     74.77 o 
  -3  13  18      279.62      324.10     57.43 o 
  -2  13  18      227.40      236.99     62.88 o 
  -1  13  18      795.76      784.68     69.13 o 
   0  13  18       31.17      133.02     56.48 o 
   1  13  18      750.35      875.58    104.67 o 
   2  13  18      219.65      277.31     74.42 o 
   3  13  18      193.94      276.76     71.82 o 
   4  13  18      271.28      357.96     78.40 o 
  -3  14  18      458.47      672.39    101.14 o 
  -2  14  18       15.23      113.50     66.64 o 
  -1  14  18       40.90       22.39     50.97 o 
   1  14  18       45.89       33.99     56.03 o 
  -2  15  18      376.75      302.80     81.52 o 
   1   0  19     1673.30     1686.42     60.04 o 
   2   0  19     2777.31     2757.23     66.12 o 
   3   0  19      787.26      804.22     33.87 o 
   4   0  19     5963.99     6198.27     99.08 o 
   5   0  19      103.92       96.70     43.75 o 
   6   0  19      172.41      271.01     76.85 o 
   7   0  19      189.19      262.48     71.84 o 
   8   0  19        2.51      101.68     72.49 o 
  -8   1  19      276.15      365.16     85.20 o 
  -7   1  19      183.45      247.04     74.68 o 
  -6   1  19      840.28      864.60     97.28 o 
  -5   1  19     1374.81     1531.26    101.96 o 
  -4   1  19       91.74       96.16     13.30 o 
  -3   1  19     3143.66     3136.00     64.32 o 
  -2   1  19     1117.92     1057.29     48.84 o 
  -1   1  19     1345.58     1458.73     49.56 o 
   0   1  19     2544.30     2716.64     66.75 o 
   1   1  19     1608.64     1777.85     87.01 o 
   2   1  19     1176.89     1113.90     41.03 o 
   3   1  19     3183.56     3272.47     69.59 o 
   4   1  19       89.78      110.39     16.59 o 
   5   1  19     1326.64     1374.93     66.59 o 
   6   1  19      809.76      826.41     99.79 o 
   7   1  19      157.01      158.68     70.25 o 
   8   1  19      254.82      162.09     59.12 o 
  -8   2  19        0.86      142.89     74.27 o 
  -7   2  19     2153.54     2393.59    160.89 o 
  -6   2  19      128.04      190.17     62.77 o 
  -5   2  19     1797.57     1835.17     75.96 o 
  -4   2  19       13.94       17.92     36.60 o 
  -3   2  19      199.81      199.28     29.94 o 
  -2   2  19     1067.30      999.11     36.38 o 
  -1   2  19     9264.68     9295.18    154.27 o 
   0   2  19      162.99      128.69     27.66 o 
   1   2  19     9524.53     9686.02    171.17 o 
   2   2  19     1021.58     1081.99     42.93 o 
   3   2  19       81.72       92.27     28.67 o 
   4   2  19       17.65       11.83      9.26 o 
   5   2  19     1811.88     2143.39    144.85 o 
   6   2  19      134.63      181.04     31.88 o 
   7   2  19     2225.65     2477.80    169.12 o 
   8   2  19        1.16      152.33     74.84 o 
  -8   3  19      281.86       66.24     64.47 o 
  -7   3  19       76.05      207.88     67.30 o 
  -6   3  19      455.26      563.80     85.40 o 
  -5   3  19     2975.30     2937.16    100.94 o 
  -4   3  19      318.57      230.57     36.71 o 
  -3   3  19     4990.37     4960.96    125.23 o 
  -2   3  19     2166.57     2081.36     50.85 o 
  -1   3  19      294.78      318.76     24.98 o 
   0   3  19     4817.04     4577.56     87.87 o 
   1   3  19      375.83      389.76     35.22 o 
   2   3  19     2347.50     2443.91     73.50 o 
   3   3  19     5084.58     4921.57    108.07 o 
   4   3  19      318.68      375.39     70.05 o 
   5   3  19     3122.02     3148.26    168.70 o 
   6   3  19      614.93      709.35     54.88 o 
   7   3  19       38.52      153.23     68.66 o 
   8   3  19      410.72      437.15     89.93 o 
  -8   4  19       37.28       -4.25     61.21 o 
  -7   4  19      400.00      347.55     78.35 o 
  -6   4  19     1121.54     1152.47    109.82 o 
  -5   4  19      211.87      174.64     35.79 o 
  -4   4  19     2013.55     2078.51     84.70 o 
  -3   4  19      209.69      215.17     35.05 o 
  -2   4  19     2416.01     2280.39     82.43 o 
  -1   4  19      695.20      664.08     33.04 o 
   0   4  19     2450.46     2644.92     80.63 o 
   1   4  19      719.11      724.14     43.55 o 
   2   4  19     2598.70     2593.20    236.02 o 
   3   4  19      193.13      174.17     35.18 o 
   4   4  19     2207.05     1970.24    133.49 o 
   5   4  19      199.30      191.72     63.16 o 
   6   4  19     1122.16     1171.76     59.64 o 
   7   4  19      367.25      323.05     52.73 o 
   8   4  19       42.94       45.55     41.17 o 
   9   4  19       47.38      -22.08     57.97 o 
  -7   5  19      426.46      439.84     86.64 o 
  -6   5  19      208.33      236.71     69.19 o 
  -5   5  19     1609.27     1518.82     78.08 o 
  -4   5  19      172.95      116.55     67.81 o 
  -3   5  19     5487.44     5351.25    137.51 o 
  -2   5  19     1753.34     1583.01     70.33 o 
  -1   5  19     3452.94     3219.06     97.69 o 
   0   5  19     4648.51     4564.58    101.66 o 
   1   5  19     3617.95     3623.65    201.04 o 
   2   5  19     1837.62     1859.77     59.17 o 
   3   5  19     5694.95     4277.65    564.82 o 
   4   5  19      167.46      201.16     64.07 o 
   5   5  19     1660.48     1526.11    123.11 o 
   6   5  19      148.17      140.76     61.79 o 
   7   5  19      405.57      382.24     48.21 o 
   8   5  19      190.54      245.77     75.77 o 
   9   5  19      213.36      225.63     77.73 o 
  -7   6  19      453.81      567.70     93.53 o 
  -6   6  19       92.25      168.29     39.61 o 
  -5   6  19      302.34      348.32     46.54 o 
  -4   6  19      631.20      644.46     54.36 o 
  -3   6  19     1072.02      998.74     62.92 o 
  -2   6  19       54.57       69.56     31.29 o 
  -1   6  19     7061.59     6776.70    226.19 o 
   0   6  19      512.04      472.80     81.77 o 
   1   6  19     7073.21     6989.54    360.03 o 
   2   6  19       67.96       60.81     22.01 o 
   3   6  19      932.84      640.12    136.78 o 
   4   6  19      616.02      632.63     85.50 o 
   5   6  19      267.36      174.21     64.30 o 
   6   6  19      120.29      137.45     60.55 o 
   7   6  19      465.44      475.49     54.00 o 
   8   6  19       19.55       41.09     60.59 o 
  -7   7  19       90.68      230.92     71.94 o 
  -6   7  19      469.43      506.23     67.63 o 
  -5   7  19      674.78      597.76     57.07 o 
  -4   7  19      263.58      237.69     41.26 o 
  -3   7  19     1332.62     1140.21     68.66 o 
  -2   7  19      130.75      155.20     39.82 o 
  -1   7  19     1442.57     1527.41     73.85 o 
   0   7  19     2448.98     2301.29     84.10 o 
   1   7  19     1309.74     1273.26     59.17 o 
   2   7  19      115.72       84.73     20.56 o 
   3   7  19     1121.48     1051.61    100.48 o 
   4   7  19      248.30      271.81     67.77 o 
   5   7  19      723.08      789.86     99.26 o 
   6   7  19      618.60      684.86     95.60 o 
   7   7  19       93.43      126.02     48.76 o 
   8   7  19      879.53      871.19    114.30 o 
  -6   8  19      236.28      348.20     86.70 o 
  -5   8  19       55.13       61.35     37.37 o 
  -4   8  19      849.30      794.82     64.00 o 
  -3   8  19     1072.75      990.92     66.87 o 
  -2   8  19      496.89      454.94     49.24 o 
  -1   8  19     1477.19     1403.57     72.18 o 
   0   8  19      196.22      233.72     69.37 o 
   1   8  19     1393.82     1263.89     61.50 o 
   2   8  19      431.35      429.90     36.66 o 
   3   8  19     1076.29      947.55     97.01 o 
   4   8  19      806.42      793.50     92.35 o 
   5   8  19       71.81       70.82     58.69 o 
   6   8  19      261.67      261.15     73.73 o 
   7   8  19      138.62      113.68     40.36 o 
   8   8  19        6.94       -1.16     51.57 o 
  -6   9  19       57.45      117.64     42.55 o 
  -5   9  19     1811.10     1789.69     98.37 o 
  -4   9  19       23.73       26.57     72.80 o 
  -3   9  19     3861.01     3629.31    146.77 o 
  -2   9  19      258.05      296.12     45.05 o 
  -1   9  19     1090.18     1093.42     67.78 o 
   0   9  19     1259.56     1231.02     89.85 o 
   1   9  19     1176.75     1164.36     86.20 o 
   2   9  19      226.25      264.42     62.45 o 
   3   9  19     4020.75     3708.84    189.45 o 
   4   9  19       22.47      -57.07     57.07 o 
   5   9  19     1847.85     1577.57    131.34 o 
   6   9  19       32.60       81.67     58.93 o 
   7   9  19       40.80       78.51     81.51 o 
  -6  10  19      197.37      188.15     64.03 o 
  -5  10  19      291.86      378.17     82.15 o 
  -4  10  19      128.87      115.59     43.91 o 
  -3  10  19      171.99      194.39     42.47 o 
  -2  10  19      104.70      148.58     37.61 o 
  -1  10  19     1621.24     1500.01     80.74 o 
   0  10  19      182.29      145.96     33.93 o 
   1  10  19     1710.09     1761.02     79.67 o 
   2  10  19       68.01       71.17     52.63 o 
   3  10  19      249.88      282.74     70.11 o 
   4  10  19       91.76       94.38     52.80 o 
   5  10  19      279.77      309.48     72.81 o 
   6  10  19      241.71      259.05     72.87 o 
   7  10  19      365.35      316.49     77.25 o 
  -5  11  19       41.54       49.36     67.73 o 
  -4  11  19       37.81       59.99     43.37 o 
  -3  11  19      290.44      300.30     51.61 o 
  -2  11  19     1659.71     1717.57     93.02 o 
  -1  11  19      178.79       86.40     34.27 o 
   0  11  19     2287.39     2411.64    102.13 o 
   1  11  19      144.86      155.90     61.25 o 
   2  11  19     1661.42     1776.60    139.71 o 
   3  11  19      193.06      228.82     66.76 o 
   4  11  19       29.15       92.34     64.13 o 
   5  11  19       18.64       52.00     56.69 o 
   6  11  19      278.17      279.55     78.87 o 
  -4  12  19     1012.13     1050.56     83.82 o 
  -3  12  19      302.90      336.45     54.60 o 
  -2  12  19      395.16      518.81     60.06 o 
  -1  12  19      346.49      271.10     54.54 o 
   0  12  19        9.06       42.44     32.45 o 
   1  12  19      310.39      423.10     80.17 o 
   2  12  19      391.51      436.04     82.13 o 
   3  12  19      296.79      374.49     80.31 o 
   4  12  19      797.95      825.41    104.41 o 
   5  12  19      121.26      123.36     61.49 o 
  -3  13  19      632.83      700.21     97.29 o 
  -2  13  19       19.57       66.95     39.16 o 
  -1  13  19      236.26      267.32     50.55 o 
   0  13  19       27.43       -6.48     47.17 o 
   1  13  19      236.89      214.42     63.07 o 
   2  13  19       31.02       75.56     61.60 o 
   3  13  19      667.69      619.05     95.52 o 
   4  13  19       19.49       86.75     56.37 o 
  -2  14  19      149.61      216.85     72.12 o 
  -1  14  19      722.76      706.58     93.31 o 
   0   0  20     9427.30     9409.94    249.87 o 
   1   0  20      467.02      531.11     33.42 o 
   2   0  20     7038.12     7038.30    114.05 o 
   3   0  20      825.76      801.69     35.08 o 
   4   0  20      323.90      329.51     24.06 o 
   5   0  20       18.08       37.89     16.79 o 
   6   0  20     1053.02     1070.74    112.82 o 
   7   0  20        0.92       48.61     57.98 o 
   8   0  20      375.20      386.36     90.96 o 
  -8   1  20       77.09      136.88     71.15 o 
  -7   1  20      733.28      805.34    102.83 o 
  -6   1  20      519.26      562.78     91.14 o 
  -5   1  20      231.15      291.07     45.64 o 
  -4   1  20     3602.90     3532.49     67.38 o 
  -3   1  20       92.01       94.06     17.50 o 
  -2   1  20     1701.11     1679.44     69.16 o 
  -1   1  20     1385.74     1324.24     46.38 o 
   0   1  20     1289.79     1450.20     67.65 o 
   1   1  20     1867.41     1767.86     55.26 o 
   2   1  20     1889.05     1893.20     54.29 o 
   3   1  20      130.94      148.39     30.66 o 
   4   1  20     3573.42     3734.21     84.90 o 
   5   1  20      292.14      305.32     73.01 o 
   6   1  20      491.68      457.07     83.06 o 
   7   1  20      518.58      676.74    103.08 o 
   8   1  20       82.63      160.45     65.75 o 
  -8   2  20       12.69      112.67     68.14 o 
  -7   2  20      181.87      170.27     67.54 o 
  -6   2  20      459.85      437.74     78.90 o 
  -5   2  20     2895.48     2870.45     96.04 o 
  -4   2  20      347.87      397.66     39.39 o 
  -3   2  20     1641.70     1423.23    108.27 o 
  -2   2  20      479.19      454.34     27.48 o 
  -1   2  20     1442.17     1442.88     81.12 o 
   0   2  20      224.85      288.90     35.08 o 
   1   2  20     1696.85     1857.77     68.38 o 
   2   2  20      499.28      513.87     32.90 o 
   3   2  20     1969.13     2010.56     62.59 o 
   4   2  20      356.92      304.95     40.86 o 
   5   2  20     3642.99     3416.91    178.72 o 
   6   2  20      459.06      636.31     91.35 o 
   7   2  20      238.59      344.61     82.10 o 
   8   2  20       17.68      -14.55     58.46 o 
  -8   3  20      112.46       23.72     63.16 o 
  -7   3  20      278.02      306.70     79.61 o 
  -6   3  20      276.66      273.40     68.18 o 
  -5   3  20       89.62       96.67     30.91 o 
  -4   3  20     2564.42     2473.78     89.30 o 
  -3   3  20     1028.19      977.60     57.68 o 
  -2   3  20     3156.55     3122.88     65.73 o 
  -1   3  20     3527.53     3316.38     72.80 o 
   0   3  20     3652.51     3872.36     95.33 o 
   1   3  20     3428.76     3323.87    193.39 o 
   2   3  20     2791.40     2955.21     84.05 o 
   3   3  20      931.08      956.82     39.68 o 
   4   3  20     2336.76     2312.98     99.64 o 
   5   3  20       98.64       92.53     60.70 o 
   6   3  20      277.23      304.89     40.50 o 
   7   3  20      297.69      388.84     83.33 o 
   8   3  20      108.53      103.83     56.35 o 
  -8   4  20      596.48      479.32     86.22 o 
  -7   4  20      106.47      233.66     73.00 o 
  -6   4  20     1011.48     1042.36    108.48 o 
  -5   4  20       26.69       19.38     29.11 o 
  -4   4  20      860.56      859.47     73.77 o 
  -3   4  20       30.63       28.27     27.65 o 
  -2   4  20      939.17      866.09     33.56 o 
  -1   4  20     1092.17     1065.08     41.32 o 
   0   4  20     2824.58     2739.65     80.84 o 
   1   4  20     1115.79     1190.62     54.81 o 
   2   4  20     1274.49     1371.37    106.98 o 
   3   4  20       19.01       24.06     11.68 o 
   4   4  20      836.13      855.21     98.11 o 
   5   4  20       25.44       88.30     63.27 o 
   6   4  20      971.38     1041.98     65.73 o 
   7   4  20      113.48      151.98     50.16 o 
   8   4  20      641.99      638.76    100.20 o 
  -7   5  20      487.58      595.09     92.70 o 
  -6   5  20      129.46      147.86     38.96 o 
  -5   5  20      152.90      129.15     44.57 o 
  -4   5  20      640.22      476.59     47.16 o 
  -3   5  20       81.29       91.09     33.28 o 
  -2   5  20     1334.07     1244.02     65.05 o 
  -1   5  20     2816.95     2650.06     89.48 o 
   0   5  20      373.72      384.90     40.06 o 
   1   5  20     2525.95     2527.48    143.41 o 
   2   5  20     1545.65     1519.20     54.64 o 
   3   5  20       46.68      158.32     61.63 o 
   4   5  20      735.03      671.68     86.62 o 
   5   5  20      213.11      287.97     70.21 o 
   6   5  20      112.37      186.10     62.50 o 
   7   5  20      471.70      390.79     81.26 o 
   8   5  20        4.56       56.65     58.02 o 
  -7   6  20       52.75      152.72     69.61 o 
  -6   6  20       42.74      106.90     54.96 o 
  -5   6  20      726.49      719.40     59.60 o 
  -4   6  20        4.66      -34.63     34.63 o 
  -3   6  20     2360.60     2160.57     88.89 o 
  -2   6  20      731.95      637.93     51.31 o 
  -1   6  20     1005.14      871.41     73.17 o 
   0   6  20     1140.82     1025.98     82.20 o 
   1   6  20     1048.11     1064.21     54.08 o 
   2   6  20      809.76      796.29     43.18 o 
   3   6  20     2161.22     1978.46    132.87 o 
   4   6  20        3.63       84.35     59.42 o 
   5   6  20      778.71      689.16     93.42 o 
   6   6  20       51.24        4.28     52.55 o 
   7   6  20       47.76       92.82     39.25 o 
   8   6  20      214.24      248.23     79.30 o 
  -7   7  20      333.38      417.48     84.11 o 
  -6   7  20      236.00      257.79     48.54 o 
  -5   7  20       15.27       33.03     36.84 o 
  -4   7  20     1316.51     1206.64     73.87 o 
  -3   7  20      644.54      443.05     66.11 o 
  -2   7  20      633.84      588.10     51.54 o 
  -1   7  20     3710.30     3524.27    165.99 o 
   0   7  20       54.17      -23.25     64.28 o 
   1   7  20     3949.70     3933.47    106.45 o 
   2   7  20      696.35      685.19     41.26 o 
   3   7  20      762.21      710.30     86.61 o 
   4   7  20     1190.75     1230.24    112.91 o 
   5   7  20       12.75       14.54     50.55 o 
   6   7  20      294.63      360.42     80.60 o 
   7   7  20      319.52      357.28     51.78 o 
   8   7  20       16.27       17.47     59.34 o 
  -6   8  20      840.68      881.84     80.45 o 
  -5   8  20       99.60       64.20     34.93 o 
  -4   8  20      527.89      446.74     54.45 o 
  -3   8  20      160.13       93.54     35.23 o 
  -2   8  20      339.48      386.43     85.79 o 
  -1   8  20      565.08      552.23     63.27 o 
   0   8  20     2445.14     2364.85     90.22 o 
   1   8  20      631.41      541.20     42.98 o 
   2   8  20      128.08      138.34     25.83 o 
   3   8  20      245.48      195.12     62.55 o 
   4   8  20      500.18      442.44     80.90 o 
   5   8  20      129.51      197.64     62.06 o 
   6   8  20      897.32      707.95     98.24 o 
   7   8  20       65.83       53.26     36.80 o 
   8   8  20      515.37      397.60     82.41 o 
  -6   9  20      283.07      194.70     54.91 o 
  -5   9  20       71.08      113.39     42.82 o 
  -4   9  20      976.56      905.29     71.28 o 
  -3   9  20      358.14      373.47     70.80 o 
  -2   9  20      425.49      463.87     51.71 o 
  -1   9  20     2400.83     2418.89     98.41 o 
   0   9  20      123.86      191.14     37.81 o 
   1   9  20     2394.27     2562.42     92.71 o 
   2   9  20      476.02      426.24     71.45 o 
   3   9  20      364.20      372.28     75.46 o 
   4   9  20      968.92      874.81     99.83 o 
   5   9  20       44.58       94.96     62.89 o 
   6   9  20      270.27      459.17     86.24 o 
   7   9  20      428.79      396.38     57.12 o 
  -6  10  20      210.50      198.15     66.24 o 
  -5  10  20      695.49      814.36    126.89 o 
  -4  10  20      113.76      186.28     45.31 o 
  -3  10  20     1777.37     1768.69     94.03 o 
  -2  10  20      131.43      178.65     86.10 o 
  -1  10  20      286.67      320.46     45.40 o 
   0  10  20        5.71       41.10     29.63 o 
   1  10  20      359.58      410.40     43.65 o 
   2  10  20      189.93      329.74     73.93 o 
   3  10  20     1724.11     1778.93    138.11 o 
   4  10  20      111.34      122.21     62.82 o 
   5  10  20      674.92      758.71    100.76 o 
   6  10  20      233.14      155.65     61.49 o 
   7  10  20       52.55      117.45     61.98 o 
  -5  11  20       87.23      106.53     44.83 o 
  -4  11  20     1332.53     1370.49     98.90 o 
  -3  11  20        8.70      106.95     62.54 o 
  -2  11  20     1153.86     1204.93     91.84 o 
  -1  11  20      955.23      983.27     70.54 o 
   0  11  20      191.22      201.92     39.44 o 
   1  11  20     1005.29      930.32    103.45 o 
   2  11  20     1110.58     1098.20    114.96 o 
   3  11  20        3.27      -28.78     49.33 o 
   4  11  20     1412.25     1456.53    133.68 o 
   5  11  20      104.73       31.94     50.88 o 
   6  11  20       75.91       14.64     50.15 o 
  -4  12  20      313.46      326.24     55.91 o 
  -3  12  20      436.79      614.05     66.63 o 
  -2  12  20      733.35      652.26     67.06 o 
  -1  12  20       73.30       80.09     37.17 o 
   0  12  20      988.16      941.94     69.38 o 
   1  12  20       49.89       -0.90     49.27 o 
   2  12  20      542.07      634.10     89.81 o 
   3  12  20      399.89      435.03     83.57 o 
   4  12  20      303.01      372.32     82.29 o 
   5  12  20      584.74      471.95     90.25 o 
  -3  13  20      416.81      446.64     88.28 o 
  -2  13  20      105.81      181.76     46.87 o 
  -1  13  20     1393.65     1424.53     90.77 o 
   0  13  20      129.96       76.66     58.58 o 
   1  13  20     1489.70     1633.81    143.40 o 
   2  13  20       87.53      135.38     62.93 o 
   3  13  20      475.95      381.84     83.49 o 
  -2  14  20       84.78      205.74     73.41 o 
   1   0  21     1391.94     1337.91     60.08 o 
   2   0  21     3804.46     3753.61     80.39 o 
   3   0  21      207.70      210.61     31.36 o 
   4   0  21     2626.95     2691.39     62.29 o 
   5   0  21      384.48      346.43     31.66 o 
   6   0  21      620.46      623.30     93.17 o 
   7   0  21        4.40       78.44     62.61 o 
   8   0  21      300.49      359.48     84.23 o 
  -8   1  21      197.62      316.02     86.88 o 
  -7   1  21      363.40      474.75     90.43 o 
  -6   1  21      664.11      670.41     96.04 o 
  -5   1  21     1447.48     1552.25     75.27 o 
  -4   1  21      231.57      236.17     33.57 o 
  -3   1  21     3349.61     3388.83     70.52 o 
  -2   1  21     1350.86     1316.10     45.60 o 
  -1   1  21      168.65      189.96     24.50 o 
   0   1  21     3516.34     3430.27     97.13 o 
   1   1  21      182.96      296.54     69.23 o 
   2   1  21     1414.58     1487.42     60.54 o 
   3   1  21     3404.52     3437.14     73.86 o 
   4   1  21      235.32      290.52     28.29 o 
   5   1  21     1662.20     1722.04    133.93 o 
   6   1  21      685.16      568.39     95.94 o 
   7   1  21      404.94      430.34     89.82 o 
   8   1  21      243.77      340.40     88.58 o 
  -8   2  21       27.75       35.39     62.53 o 
  -7   2  21      544.46      565.00     91.08 o 
  -6   2  21        9.12       -0.74     56.93 o 
  -5   2  21      227.87      308.34     39.57 o 
  -4   2  21       65.62       78.07     27.74 o 
  -3   2  21     3961.41     3519.46    206.70 o 
  -2   2  21      120.83      116.38     25.95 o 
  -1   2  21     6865.81     6547.20    111.49 o 
   0   2  21      427.00      554.55     44.42 o 
   1   2  21     7268.90     7540.03    150.28 o 
   2   2  21      121.25      189.64     30.48 o 
   3   2  21     4013.78     4051.91     96.59 o 
   4   2  21       68.68       81.91     15.49 o 
   5   2  21      167.29      185.51     66.00 o 
   6   2  21        6.21      142.30     63.07 o 
   7   2  21      410.66      430.55     84.33 o 
   8   2  21       29.14       53.60     62.32 o 
  -8   3  21      658.57      759.54    107.49 o 
  -7   3  21       95.98      131.60     61.01 o 
  -6   3  21     1401.73     1257.91    118.36 o 
  -5   3  21      907.78      843.77     57.49 o 
  -4   3  21      513.52      419.98     43.82 o 
  -3   3  21     1034.32      920.10    115.72 o 
  -2   3  21      340.80      325.70     24.40 o 
  -1   3  21      487.85      465.34     30.80 o 
   0   3  21    11827.29    11739.17    300.81 o 
   1   3  21      386.84      417.37     38.90 o 
   2   3  21      623.17      633.58     42.78 o 
   3   3  21      790.05      710.41     36.68 o 
   4   3  21      498.45      509.37     57.91 o 
   5   3  21      906.97     1059.46    109.17 o 
   6   3  21     1379.93     1489.17     75.85 o 
   7   3  21      103.63       59.47     58.76 o 
   8   3  21      643.47      573.28    100.86 o 
  -7   4  21      156.04       80.25     58.04 o 
  -6   4  21     1185.92     1393.40     76.17 o 
  -5   4  21      194.50      170.41     37.56 o 
  -4   4  21     4408.43     4335.35    125.99 o 
  -3   4  21      198.28      204.68     37.32 o 
  -2   4  21     4556.49     4339.56     82.03 o 
  -1   4  21     1523.94     1522.47     50.13 o 
   0   4  21      546.49      578.97     46.95 o 
   1   4  21     1525.32     1571.23     64.18 o 
   2   4  21     4774.81     4726.87    194.63 o 
   3   4  21      206.75      214.15     33.99 o 
   4   4  21     4416.88     4390.89    201.80 o 
   5   4  21      210.69      212.61     67.20 o 
   6   4  21      948.70     1005.71    111.61 o 
   7   4  21      162.88      201.20     69.85 o 
   8   4  21       66.49      313.37     84.28 o 
  -7   5  21      170.83       93.07     56.37 o 
  -6   5  21      307.66      361.24     46.62 o 
  -5   5  21     1037.80      951.65     64.43 o 
  -4   5  21      214.69      275.12     50.41 o 
  -3   5  21     3981.50     3687.51    182.00 o 
  -2   5  21      651.39      563.26     64.03 o 
  -1   5  21     1102.53     1039.67     42.92 o 
   0   5  21     1361.29     1303.83     61.52 o 
   1   5  21      863.64     1023.57     53.07 o 
   2   5  21      609.53      760.82     40.35 o 
   3   5  21     3619.93     2920.67    281.33 o 
   4   5  21      209.46      261.15     68.56 o 
   5   5  21     1044.71      928.52    100.28 o 
   6   5  21      323.01      435.00     80.45 o 
   7   5  21      178.34      198.29     69.39 o 
   8   5  21      377.66      429.51     90.06 o 
  -7   6  21      469.49      654.89    100.96 o 
  -6   6  21      128.02      145.92     40.15 o 
  -5   6  21      235.13      239.82     42.39 o 
  -4   6  21      775.34      690.20     57.91 o 
  -3   6  21      316.35      236.77     39.80 o 
  -2   6  21      523.15      467.40     73.75 o 
  -1   6  21     3748.96     3338.33    106.22 o 
   0   6  21       60.10       44.45     28.88 o 
   1   6  21     3736.10     3638.20    162.25 o 
   2   6  21      506.29      534.37     36.26 o 
   3   6  21      175.30      226.94     66.82 o 
   4   6  21      679.64      578.86     84.28 o 
   5   6  21      286.74      267.07     68.01 o 
   6   6  21      112.59      181.25     65.73 o 
   7   6  21      508.92      613.54     98.44 o 
   8   6  21       54.75      110.32     70.10 o 
  -6   7  21      572.27      701.59     64.98 o 
  -5   7  21      738.56      757.07     98.50 o 
  -4   7  21      107.94      125.29     38.91 o 
  -3   7  21      331.28      308.93     45.31 o 
  -2   7  21     1569.94     1482.63     76.72 o 
  -1   7  21      127.65       55.13     30.58 o 
   0   7  21     4569.80     4394.24    120.92 o 
   1   7  21      119.08      122.89     28.54 o 
   2   7  21     1795.31     1895.09     65.57 o 
   3   7  21      240.82      183.65     64.07 o 
   4   7  21      120.86      158.86     57.08 o 
   5   7  21      585.73      650.78     94.44 o 
   6   7  21      540.95      501.01     90.36 o 
   7   7  21       88.65       85.66     36.31 o 
   8   7  21      619.69      654.42    100.57 o 
  -6   8  21      506.88      537.23     63.42 o 
  -5   8  21       17.55       78.56     51.59 o 
  -4   8  21     2423.26     2368.22    105.61 o 
  -3   8  21       94.98       66.83     33.31 o 
  -2   8  21     3624.38     3280.09    128.36 o 
  -1   8  21      139.16      133.50     35.91 o 
   0   8  21      897.18      792.54     77.08 o 
   1   8  21       75.42       54.14     55.13 o 
   2   8  21     3851.28     3644.98    184.83 o 
   3   8  21      115.77       82.97     55.20 o 
   4   8  21     2675.70     2212.95    151.40 o 
   5   8  21       12.89       11.42     48.46 o 
   6   8  21      691.18      382.91     78.87 o 
   7   8  21      160.15      192.88     45.77 o 
  -6   9  21       99.77       47.74     41.31 o 
  -5   9  21      821.64      931.74     76.33 o 
  -4   9  21        9.42       14.72     35.23 o 
  -3   9  21     1124.63     1123.89     75.43 o 
  -2   9  21      386.42      399.39     54.89 o 
  -1   9  21      603.81      648.11     75.26 o 
   0   9  21      803.67      776.13     57.57 o 
   1   9  21      429.14      410.16     42.24 o 
   2   9  21      332.40      364.86     71.86 o 
   3   9  21      810.31     1061.30    110.31 o 
   4   9  21       10.71       36.53     54.51 o 
   5   9  21      812.65      815.42    105.54 o 
   6   9  21      129.79      132.34     65.66 o 
   7   9  21      114.43      113.90     41.43 o 
  -6  10  21        4.39      -39.97     54.20 o 
  -5  10  21      158.44      237.37     61.29 o 
  -4  10  21      431.24      395.53     54.60 o 
  -3  10  21       92.88      166.06     43.74 o 
  -2  10  21      297.29      212.94     42.90 o 
  -1  10  21     1645.76     1695.14    100.48 o 
   0  10  21       35.04       41.30     29.51 o 
   1  10  21     1632.68     1685.14    133.82 o 
   2  10  21      330.50      438.19     82.04 o 
   3  10  21       64.68      112.52     60.91 o 
   4  10  21      441.21      440.42     82.46 o 
   5  10  21      161.18      200.68     69.02 o 
   6  10  21       15.62      120.62     65.13 o 
  -5  11  21      292.57      288.66     74.77 o 
  -4  11  21      160.63      161.38     46.87 o 
  -3  11  21      710.72      771.10     76.40 o 
  -2  11  21      711.36      777.03     67.88 o 
  -1  11  21      358.21      387.89     50.40 o 
   0  11  21     1456.31     1449.39     81.54 o 
   1  11  21      406.50      379.69     81.60 o 
   2  11  21      854.81      972.41    107.37 o 
   3  11  21      725.55      789.25    101.57 o 
   4  11  21      140.35      111.70     60.67 o 
   5  11  21      296.19      337.67     78.59 o 
  -4  12  21      643.17      656.48    101.29 o 
  -3  12  21        7.56      -14.38     35.79 o 
  -2  12  21      355.09      317.14     55.42 o 
  -1  12  21       21.03       31.09     34.23 o 
   0  12  21       59.17       44.58     56.71 o 
   1  12  21       27.21      105.21     60.76 o 
   2  12  21      296.83      388.47     77.96 o 
   3  12  21       17.77       77.09     56.50 o 
   4  12  21      583.01      616.53     94.09 o 
  -3  13  21      265.00      359.58     84.42 o 
  -2  13  21       90.00      125.87     65.96 o 
  -1  13  21       76.68      140.68     43.40 o 
   0  13  21      607.91      705.24    100.25 o 
   1  13  21       71.45       98.29     63.90 o 
   2  13  21      127.92       88.56     59.58 o 
  -2  14  21      168.54      299.20     75.61 o 
   0   0  22     4467.14     4614.00    169.69 o 
   1   0  22      121.48      150.89     33.12 o 
   2   0  22     2461.53     2596.74     67.41 o 
   3   0  22      369.49      394.54     27.94 o 
   4   0  22      677.53      723.47     46.66 o 
   5   0  22       13.38       33.91     58.31 o 
   6   0  22      281.08      422.14     85.71 o 
   7   0  22       32.50       76.66     59.51 o 
   8   0  22      215.86      271.96     81.44 o 
  -8   1  22        6.53      147.40     78.35 o 
  -7   1  22      234.40      299.19     77.45 o 
  -6   1  22      313.67      355.14     77.58 o 
  -5   1  22      244.01      298.50     35.61 o 
  -4   1  22      753.34      780.92     50.10 o 
  -3   1  22     1622.99     1712.79     50.06 o 
  -2   1  22      332.33      300.47     26.73 o 
  -1   1  22     2484.38     2387.16     91.00 o 
   0   1  22        0.07       80.76     31.16 o 
   1   1  22     2837.31     2906.61     92.26 o 
   2   1  22      363.11      347.90     35.88 o 
   3   1  22     1783.45     1884.40     66.64 o 
   4   1  22      985.80     1172.22     51.26 o 
   5   1  22      319.60      394.24     81.05 o 
   6   1  22      362.61      378.30     82.33 o 
   7   1  22      273.86      334.85     84.90 o 
   8   1  22        7.29       60.27     70.04 o 
  -8   2  22      593.20      497.46     92.87 o 
  -7   2  22      108.69      364.84     84.26 o 
  -6   2  22       67.53       70.82     59.51 o 
  -5   2  22     2790.77     2957.06    100.17 o 
  -4   2  22      144.84       86.07     28.99 o 
  -3   2  22     4277.72     3955.60    175.13 o 
  -2   2  22      903.50      846.21     37.41 o 
  -1   2  22     1677.37     1722.62     55.91 o 
   0   2  22      365.32      474.04    103.78 o 
   1   2  22     1682.32     2200.53    108.72 o 
   2   2  22      892.92      982.27     59.16 o 
   3   2  22     4316.41     4535.42    106.33 o 
   4   2  22      138.42      116.07     18.05 o 
   5   2  22     2684.67     2982.64    171.30 o 
   6   2  22       60.56       62.93     60.39 o 
   7   2  22      136.21      224.74     72.68 o 
   8   2  22      570.73      621.11    104.67 o 
  -7   3  22      801.66      854.57    104.60 o 
  -6   3  22      598.83      689.14     96.19 o 
  -5   3  22      830.57      806.11     58.24 o 
  -4   3  22     1704.04     1758.16     78.31 o 
  -3   3  22      105.41       79.01     10.54 o 
  -2   3  22     1066.08      991.76     38.43 o 
  -1   3  22     1917.36     1857.48     68.86 o 
   0   3  22       71.73      292.75    157.92 o 
   1   3  22     1827.73     1845.73     70.44 o 
   2   3  22     1173.76     1208.82     56.84 o 
   3   3  22       99.16      111.64     22.08 o 
   4   3  22     1653.87     1724.45     89.95 o 
   5   3  22      793.73      721.46     93.03 o 
   6   3  22      582.33      746.63     97.80 o 
   7   3  22      628.55      641.38     96.86 o 
   8   3  22       16.86      -18.89     58.99 o 
  -7   4  22      398.95      350.50     78.30 o 
  -6   4  22      668.87      754.66    108.89 o 
  -5   4  22      330.93      374.97     50.31 o 
  -4   4  22      274.26      245.01     39.37 o 
  -3   4  22      318.70      250.27     39.15 o 
  -2   4  22     2290.48     2132.13     56.16 o 
  -1   4  22      203.24      157.58     21.90 o 
   0   4  22     4905.21     4774.80    142.56 o 
   1   4  22      202.32      234.62     32.25 o 
   2   4  22     2128.67     2252.62    120.42 o 
   3   4  22      342.32      296.38     25.10 o 
   4   4  22      266.33      349.05     79.64 o 
   5   4  22      383.39      314.49     71.93 o 
   6   4  22      768.30      739.73    103.51 o 
   7   4  22      403.83      477.81     90.15 o 
   8   4  22     1231.32     1069.76    123.83 o 
  -7   5  22      653.40      732.88    102.69 o 
  -6   5  22       11.82       11.61     31.38 o 
  -5   5  22       13.92       51.86     60.28 o 
  -4   5  22     1946.87     1844.86     85.28 o 
  -3   5  22      308.65      284.00     42.17 o 
  -2   5  22     1004.84      905.73     58.82 o 
  -1   5  22     5296.21     4964.55     97.78 o 
   0   5  22      546.66      580.12     47.06 o 
   1   5  22     5637.90     5564.50    201.38 o 
   2   5  22     1035.52     1110.61    111.33 o 
   3   5  22      439.76      383.14     77.45 o 
   4   5  22     1926.33     1988.11    140.23 o 
   5   5  22       22.25       71.48     57.57 o 
   6   5  22       28.70      122.03     62.28 o 
   7   5  22      614.14      697.31    102.15 o 
   8   5  22       77.22      119.79     73.60 o 
  -7   6  22      316.40      412.01     86.14 o 
  -6   6  22      199.88      147.38     71.48 o 
  -5   6  22     1996.15     1822.58     91.11 o 
  -4   6  22      685.62      543.21     53.91 o 
  -3   6  22     3084.58     2724.95    102.86 o 
  -2   6  22      390.40      347.27     42.53 o 
  -1   6  22      924.82      928.71     94.91 o 
   0   6  22      141.79      163.68     35.30 o 
   1   6  22      977.09     1030.05     55.78 o 
   2   6  22      320.10      371.47     32.84 o 
   3   6  22     2871.53     2623.31    156.02 o 
   4   6  22      673.94      775.86     94.25 o 
   5   6  22     1827.33     1677.68    135.80 o 
   6   6  22      244.36      183.49     67.68 o 
   7   6  22      287.96      302.71     81.26 o 
   8   6  22        7.48      -35.90     61.94 o 
  -6   7  22      197.70      258.14     48.84 o 
  -5   7  22       74.59       47.68     35.20 o 
  -4   7  22      528.99      495.80     72.35 o 
  -3   7  22      294.54      257.77     42.14 o 
  -2   7  22      618.97      466.08     49.12 o 
  -1   7  22     1426.44     1257.87     83.06 o 
   0   7  22        4.83      -25.72     49.04 o 
   1   7  22     1342.86     1362.54    154.17 o 
   2   7  22      492.14      512.80     78.09 o 
   3   7  22      270.33      203.43     61.20 o 
   4   7  22      615.38      708.08     96.26 o 
   5   7  22      101.04      251.75     75.17 o 
   6   7  22      242.46      281.60     71.43 o 
   7   7  22      109.28      178.88     66.41 o 
  -6   8  22      428.57      489.59     61.65 o 
  -5   8  22       85.13       76.15     38.05 o 
  -4   8  22      154.78      232.04    100.02 o 
  -3   8  22       22.65      -20.93     34.10 o 
  -2   8  22     2162.66     2152.55     95.90 o 
  -1   8  22       49.60       -1.34     34.04 o 
   0   8  22     3131.32     3061.07    104.10 o 
   1   8  22       68.71       86.68     46.32 o 
   2   8  22     2307.09     2410.49    153.09 o 
   3   8  22       19.16       13.44     52.35 o 
   4   8  22      170.43      188.64     67.03 o 
   5   8  22      100.27      108.39     61.03 o 
   6   8  22      420.21      501.31     92.81 o 
   7   8  22       61.98       80.33     40.86 o 
  -6   9  22      207.14      285.78     72.72 o 
  -5   9  22       69.33      121.70     44.90 o 
  -4   9  22      261.17      220.29     41.79 o 
  -3   9  22      110.60       82.88     39.51 o 
  -2   9  22      341.51      330.60     48.04 o 
  -1   9  22     2472.61     2472.00    102.88 o 
   0   9  22        7.03      -32.24     32.24 o 
   1   9  22     2631.79     2714.50     96.03 o 
   2   9  22      361.57      441.73     80.21 o 
   3   9  22      112.69      252.76     67.50 o 
   4   9  22      248.20      264.68     76.62 o 
   5   9  22       53.37      139.49     61.05 o 
   6   9  22      255.28      218.90     72.35 o 
   7   9  22      344.92      312.81     73.72 o 
  -6  10  22       57.35      -59.23     59.23 o 
  -5  10  22     1242.50     1398.94     93.07 o 
  -4  10  22        1.14       24.01     38.52 o 
  -3  10  22     1908.67     1959.34    101.57 o 
  -2  10  22        4.40       74.51     39.15 o 
  -1  10  22      460.40      475.82     54.85 o 
   0  10  22       45.65       51.19     70.85 o 
   1  10  22      545.07      592.77     88.74 o 
   2  10  22       22.09      184.09     70.30 o 
   3  10  22     1776.93     1865.55    144.46 o 
   4  10  22        2.23       -5.13     52.93 o 
   5  10  22     1197.20     1139.07    120.72 o 
   6  10  22       45.42        4.87     53.08 o 
  -5  11  22       18.77       50.28     56.93 o 
  -4  11  22     1834.61     2091.36    112.11 o 
  -3  11  22       55.53       26.41     39.20 o 
  -2  11  22     1183.98     1232.06    120.86 o 
  -1  11  22      232.34      273.14     54.88 o 
   0  11  22        8.29       31.48     52.15 o 
   1  11  22      164.16      292.96     70.67 o 
   2  11  22      963.58     1108.40    116.58 o 
   3  11  22       38.36      113.46     64.26 o 
   4  11  22     1821.42     1692.17    145.12 o 
   5  11  22       19.21        6.72     53.77 o 
  -4  12  22       58.15      127.90     65.67 o 
  -3  12  22      272.91      333.83     54.55 o 
  -2  12  22      413.40      516.77     61.22 o 
  -1  12  22       27.42       42.59     61.16 o 
   0  12  22     1660.01     1750.88    147.26 o 
   1  12  22       28.93        2.93     53.61 o 
   2  12  22      492.43      456.06     84.50 o 
   3  12  22      353.72      404.33     83.59 o 
   4  12  22       48.33       36.23     55.29 o 
  -3  13  22      300.02      334.78     84.21 o 
  -2  13  22       24.80       83.01     60.34 o 
  -2  14  22      173.87      180.87     72.07 o 
   1   0  23      281.06      281.05     44.44 o 
   2   0  23     1814.16     1743.98    105.84 o 
   3   0  23      229.44      218.68     23.10 o 
   4   0  23     3475.51     3608.30    184.55 o 
   5   0  23      450.04      500.75     81.38 o 
   6   0  23     1080.53     1172.01    120.36 o 
   7   0  23      272.13      366.32     86.38 o 
   8   0  23        0.56      113.66     65.72 o 
  -7   1  23      166.02      238.82     77.52 o 
  -6   1  23      679.67      760.62    103.03 o 
  -5   1  23      314.42      330.43     37.76 o 
  -4   1  23      819.53      858.56     53.32 o 
  -3   1  23     2253.66     2129.41     57.66 o 
  -2   1  23      552.44      526.98     32.65 o 
  -1   1  23      152.06      238.10     40.41 o 
   0   1  23      803.87      769.43     51.25 o 
   1   1  23      186.60      381.33     43.34 o 
   2   1  23      437.56      408.90     40.17 o 
   3   1  23     2792.27     2791.62     80.81 o 
   4   1  23      832.73      901.91     85.66 o 
   5   1  23      250.91      207.91     66.67 o 
   6   1  23      506.44      568.72     90.30 o 
   7   1  23      110.52       89.21     66.19 o 
   8   1  23      394.84      500.02     99.65 o 
  -7   2  23     1601.51     1840.14    151.82 o 
  -6   2  23      157.02      190.24     66.62 o 
  -5   2  23     1781.37     1819.86     91.83 o 
  -4   2  23       31.07       25.08     25.54 o 
  -3   2  23      325.05      327.65     23.44 o 
  -2   2  23      212.97      217.58     30.28 o 
  -1   2  23     3713.49     3459.24    102.72 o 
   0   2  23      127.70      177.93     38.61 o 
   1   2  23     3812.28     4037.42    111.83 o 
   2   2  23      230.34      280.65     35.47 o 
   3   2  23      328.69      430.10     36.35 o 
   4   2  23       23.71       21.53     52.67 o 
   5   2  23     1891.39     1870.98    137.29 o 
   6   2  23      154.00      138.03     70.48 o 
   7   2  23     1706.51     1620.63    142.44 o 
   8   2  23      161.43      148.40     75.15 o 
  -7   3  23       36.47      131.98     69.30 o 
  -6   3  23      832.01     1013.88    110.91 o 
  -5   3  23     1902.48     2026.70    150.19 o 
  -4   3  23       68.15       92.76     50.12 o 
  -3   3  23     1770.53     1715.68     77.34 o 
  -2   3  23      136.78      107.05     24.17 o 
  -1   3  23     1088.37      985.21     43.89 o 
   0   3  23     4234.04     3876.53    109.65 o 
   1   3  23     1054.20     1135.95     57.88 o 
   2   3  23      245.50      289.19     35.78 o 
   3   3  23     1844.07     1937.04    101.63 o 
   4   3  23       62.03       60.64     40.60 o 
   5   3  23     1573.65     1663.56     94.22 o 
   6   3  23      844.53      732.35    100.40 o 
   7   3  23       19.74      107.04     69.40 o 
  -7   4  23      207.76      162.07     72.62 o 
  -6   4  23      931.97      940.05     67.40 o 
  -5   4  23      223.90      323.46     43.39 o 
  -4   4  23     2505.46     2573.18     99.18 o 
  -3   4  23      562.05      563.38     64.20 o 
  -2   4  23     1015.30      992.19     55.87 o 
  -1   4  23       76.07       44.46     25.29 o 
   0   4  23      290.61      301.25     41.37 o 
   1   4  23       95.96      156.25     31.01 o 
   2   4  23      843.24      923.92     52.74 o 
   3   4  23      562.10      576.77     34.12 o 
   4   4  23     2243.04     2356.66    152.09 o 
   5   4  23      214.93      192.42     70.02 o 
   6   4  23      860.72     1069.72    115.23 o 
   7   4  23      215.11      262.51     80.72 o 
   8   4  23       16.67      160.68     72.69 o 
  -7   5  23       56.09      200.47     77.70 o 
  -6   5  23       33.29       52.94     34.22 o 
  -5   5  23     1466.70     1532.35     81.83 o 
  -4   5  23      167.47      169.92     38.77 o 
  -3   5  23     4063.07     3855.95    121.09 o 
  -2   5  23      337.23      321.87     43.64 o 
  -1   5  23      790.49      599.05     82.62 o 
   0   5  23       19.96       15.65     29.18 o 
   1   5  23      941.93      983.94     55.40 o 
   2   5  23      191.22      256.47     28.50 o 
   3   5  23     4100.80     4116.46    194.92 o 
   4   5  23      164.42      237.02     69.81 o 
   5   5  23     1515.37     1702.06    137.82 o 
   6   5  23       18.87        8.14     52.73 o 
   7   5  23       89.63       63.92     65.85 o 
  -6   6  23       54.87       40.86     34.83 o 
  -5   6  23      141.09      139.70     41.38 o 
  -4   6  23       28.70        2.12     33.00 o 
  -3   6  23      472.58      472.33     74.12 o 
  -2   6  23     1142.30      991.45     63.85 o 
  -1   6  23     8721.21     8247.11    180.48 o 
   0   6  23     1413.96     1286.56     66.62 o 
   1   6  23     8955.52     8752.97    526.80 o 
   2   6  23     1036.30     1022.38     97.42 o 
   3   6  23      523.66      595.03     86.75 o 
   4   6  23       32.29       40.47     59.16 o 
   5   6  23      151.10      327.71     78.22 o 
   6   6  23       78.47       78.29     69.36 o 
   7   6  23      776.93      893.80    116.27 o 
  -6   7  23      161.05      167.76     45.07 o 
  -5   7  23      241.70      193.56     44.59 o 
  -4   7  23      275.42      264.22     45.21 o 
  -3   7  23      301.05      212.79     39.59 o 
  -2   7  23      616.66      613.04     55.93 o 
  -1   7  23      446.91      414.26     45.75 o 
   0   7  23      912.24      964.29     59.67 o 
   1   7  23      393.16      417.74     41.27 o 
   2   7  23      813.95      762.77     94.70 o 
   3   7  23      356.53      314.27     73.84 o 
   4   7  23      297.45      300.95     73.14 o 
   5   7  23      282.50      299.02     73.70 o 
   6   7  23      166.95      223.56     73.96 o 
   7   7  23      195.45      259.82     80.56 o 
  -6   8  23      525.66      512.08     61.30 o 
  -5   8  23      276.78      211.26     45.97 o 
  -4   8  23     1117.71     1130.81     76.82 o 
  -3   8  23        1.18        1.55     31.17 o 
  -2   8  23     1224.62     1087.25    104.03 o 
  -1   8  23       82.37       54.23     30.55 o 
   0   8  23       70.05       52.26     27.97 o 
   1   8  23       66.94       58.24     25.24 o 
   2   8  23     1130.01     1219.29    114.17 o 
   3   8  23        3.63       50.45     56.82 o 
   4   8  23     1121.19     1166.07    118.91 o 
   5   8  23      296.02      337.52     80.13 o 
   6   8  23      601.69      619.69     96.81 o 
   7   8  23      158.15      173.72     63.36 o 
  -6   9  23       78.42      117.74     61.10 o 
  -5   9  23     1226.91     1219.22     85.51 o 
  -4   9  23       38.62       18.63     62.88 o 
  -3   9  23     2133.24     2126.54    101.41 o 
  -2   9  23       27.35       40.26     35.67 o 
  -1   9  23      393.83      361.27     46.69 o 
   0   9  23      103.10       81.61     29.99 o 
   1   9  23      391.41      447.05     79.42 o 
   2   9  23       63.91        7.69     50.24 o 
   3   9  23     1983.17     1850.49    141.21 o 
   4   9  23       36.07       75.13     62.78 o 
   5   9  23     1345.89     1151.63    123.76 o 
   6   9  23      109.20      199.01     69.24 o 
  -6  10  23       46.56       25.47     50.33 o 
  -5  10  23      224.25      189.20     49.12 o 
  -4  10  23      132.26      171.21     45.25 o 
  -3  10  23      264.01      320.53     60.73 o 
  -2  10  23       67.11       89.29     37.59 o 
  -1  10  23     2971.57     2804.02    114.52 o 
   0  10  23       84.19       45.97     45.18 o 
   1  10  23     2861.45     2819.73    172.94 o 
   2  10  23      116.42       90.79     62.41 o 
   3  10  23      280.19      189.64     65.69 o 
   4  10  23      185.71      199.70     65.61 o 
   5  10  23      165.67      206.41     70.52 o 
  -4  11  23       45.08      101.35     47.23 o 
  -3  11  23      223.72      260.23     51.87 o 
  -2  11  23      337.46      368.41     54.02 o 
  -1  11  23      131.36      180.96     43.08 o 
   0  11  23      432.75      445.67     78.53 o 
   1  11  23      105.73      100.74     61.51 o 
   2  11  23      433.86      430.48     85.36 o 
   3  11  23      139.99      183.27     64.77 o 
   4  11  23       34.93       76.16     60.91 o 
  -3  12  23      287.24      243.33     72.52 o 
  -2  12  23      314.14      407.88     58.73 o 
  -1  12  23     1358.18     1442.54    118.46 o 
   0  12  23       83.57      170.53     68.71 o 
   1  12  23     1391.43     1509.64    138.25 o 
   2  12  23      349.01      356.14     77.81 o 
   3  12  23      290.81      255.68     78.71 o 
  -3  13  23      395.39      491.40     94.30 o 
  -2  13  23       10.33      134.17     66.11 o 
   0   0  24     4986.64     4752.74    180.02 o 
   1   0  24     1497.73     1418.62     67.24 o 
   2   0  24     1838.14     1698.40     69.96 o 
   3   0  24        1.53       15.21     17.02 o 
   4   0  24      140.89      186.08     56.01 o 
   5   0  24      423.57      512.33     85.97 o 
   6   0  24      652.45      733.94     97.45 o 
   7   0  24       14.56      172.55     78.61 o 
  -7   1  24      215.25      253.31     78.93 o 
  -6   1  24     1313.29     1414.48    130.27 o 
  -5   1  24      161.55      224.76     73.59 o 
  -4   1  24     4043.35     4107.78    198.75 o 
  -3   1  24     1217.37     1200.20     64.12 o 
  -2   1  24     1541.06     1456.22     51.79 o 
  -1   1  24     6370.87     6066.45    290.57 o 
   0   1  24      250.25      230.74     38.60 o 
   1   1  24     6437.46     6337.84    147.29 o 
   2   1  24     1543.10     1466.19     65.83 o 
   3   1  24     1339.87     1516.59     64.72 o 
   4   1  24     4047.74     4163.47    165.09 o 
   5   1  24      234.85      240.90     69.78 o 
   6   1  24     1181.29     1381.60    129.61 o 
   7   1  24      309.73      435.27     91.20 o 
  -7   2  24      220.34      296.08     82.04 o 
  -6   2  24      322.57      452.90     84.93 o 
  -5   2  24     2641.91     2737.23     99.75 o 
  -4   2  24      276.09      293.31     37.82 o 
  -3   2  24     3508.02     3365.79    106.63 o 
  -2   2  24     1741.62     1632.14     53.47 o 
  -1   2  24      517.05      566.93     50.78 o 
   0   2  24     1886.25     1880.93     77.85 o 
   1   2  24      366.96      513.75     48.58 o 
   2   2  24     1792.83     1793.05     72.74 o 
   3   2  24     3784.91     3810.19     88.39 o 
   4   2  24      276.39      236.80     65.36 o 
   5   2  24     2397.02     2404.40    157.63 o 
   6   2  24      333.13      355.84     78.82 o 
   7   2  24      237.48      390.87     90.28 o 
  -7   3  24      601.40      543.68     92.09 o 
  -6   3  24      830.60      858.79    107.51 o 
  -5   3  24      343.57      387.70     46.68 o 
  -4   3  24     1358.52     1398.58     96.75 o 
  -3   3  24      242.63      164.66     59.75 o 
  -2   3  24     1971.96     1860.55     55.70 o 
  -1   3  24     2258.29     2042.11     79.43 o 
   0   3  24        0.34      114.18     82.63 o 
   1   3  24     2437.29     2492.52    128.35 o 
   2   3  24     2055.76     2091.48     78.00 o 
   3   3  24      327.84      337.59     32.04 o 
   4   3  24     1454.71     1564.69    127.85 o 
   5   3  24      359.47      518.07     60.67 o 
   6   3  24     1011.53      987.39    113.78 o 
   7   3  24      714.70      916.30    115.96 o 
  -7   4  24        5.61        0.92     55.28 o 
  -6   4  24      351.45      331.91     77.68 o 
  -5   4  24       81.81      103.77     34.01 o 
  -4   4  24      123.26      155.58     38.40 o 
  -3   4  24      220.59      187.11     37.99 o 
  -2   4  24     1892.31     1652.29     83.68 o 
  -1   4  24      225.58      185.70     36.06 o 
   0   4  24     3950.96     3688.02    220.65 o 
   1   4  24      234.01      272.70    102.89 o 
   2   4  24     1714.79     1944.97    104.13 o 
   3   4  24      215.07      237.88     29.66 o 
   4   4  24      122.10      214.38     73.50 o 
   5   4  24       75.76       66.99     64.39 o 
   6   4  24      280.81      343.08     84.31 o 
   7   4  24        5.08       64.30     68.43 o 
  -7   5  24      351.18      413.46     91.56 o 
  -6   5  24      297.11      323.69     49.93 o 
  -5   5  24      513.62      478.47     53.78 o 
  -4   5  24      558.81      491.48     51.11 o 
  -3   5  24      679.24      558.41     52.47 o 
  -2   5  24      707.53      660.25     54.05 o 
  -1   5  24     1644.75     1474.35     86.26 o 
   0   5  24      856.76      810.09     54.30 o 
   1   5  24     1783.00     1886.47     75.03 o 
   2   5  24      930.13      875.36     94.22 o 
   3   5  24      570.92      541.20     83.97 o 
   4   5  24      376.93      466.16     84.01 o 
   5   5  24      630.57      675.28     99.71 o 
   6   5  24      206.23      178.38     63.98 o 
   7   5  24      444.75      502.42     95.57 o 
  -6   6  24        0.36       40.32     37.24 o 
  -5   6  24      692.22      725.89     63.22 o 
  -4   6  24      456.65      393.02     50.46 o 
  -3   6  24     1057.12      990.72     95.69 o 
  -2   6  24      840.36      718.30     56.10 o 
  -1   6  24      330.48      315.28    115.98 o 
   0   6  24      463.53      398.66     54.51 o 
   1   6  24      264.17      345.51     57.95 o 
   2   6  24      896.41      885.05     98.22 o 
   3   6  24     1056.96      990.81    104.47 o 
   4   6  24      457.20      507.87     87.05 o 
   5   6  24      701.44      699.00     98.66 o 
   6   6  24        2.83        4.63     53.42 o 
   7   6  24       87.74      180.44     72.58 o 
  -6   7  24      820.68      869.54     72.84 o 
  -5   7  24      293.25      361.23     59.61 o 
  -4   7  24     1354.03     1424.72     99.40 o 
  -3   7  24      273.17      298.35     44.52 o 
  -2   7  24      561.61      627.63     57.64 o 
  -1   7  24      111.14      118.16     66.25 o 
   0   7  24      523.58      468.31     46.52 o 
   1   7  24       67.92      135.55     39.09 o 
   2   7  24      588.72      672.30     91.76 o 
   3   7  24      347.60      451.88     85.56 o 
   4   7  24     1710.76     1706.26    138.56 o 
   5   7  24      240.39      258.75     73.39 o 
   6   7  24      880.28      689.41    102.31 o 
   7   7  24       70.28      134.36     69.51 o 
  -6   8  24      727.99      647.68     66.98 o 
  -5   8  24      116.62      126.45     40.46 o 
  -4   8  24      381.83      418.26     57.64 o 
  -3   8  24      197.32       80.29     53.69 o 
  -2   8  24      513.63      430.60     66.40 o 
  -1   8  24      256.28      250.46     41.47 o 
   0   8  24     3148.76     3016.58    106.85 o 
   1   8  24      281.94      319.34     39.22 o 
   2   8  24      470.93      441.98     75.61 o 
   3   8  24      152.25      208.55     73.23 o 
   4   8  24      357.76      504.49     91.71 o 
   5   8  24       96.79       20.09     56.94 o 
   6   8  24      810.24      772.22    108.73 o 
  -6   9  24       10.17        9.38     54.26 o 
  -5   9  24      136.81      244.53     82.14 o 
  -4   9  24      289.11      215.71     55.83 o 
  -3   9  24      241.06      270.66     47.79 o 
  -2   9  24      313.29      265.13     45.65 o 
  -1   9  24     1129.61     1131.73     72.55 o 
   0   9  24      125.92      128.42     49.82 o 
   1   9  24     1270.88     1358.20    120.70 o 
   2   9  24      349.49      253.89     69.09 o 
   3   9  24      228.65      271.30     79.38 o 
   4   9  24      219.50      157.16     63.47 o 
   5   9  24      171.07      210.25     73.88 o 
   6   9  24        3.65       60.46     62.12 o 
  -5  10  24     1001.92     1083.42    102.49 o 
  -4  10  24       30.61       27.44     36.71 o 
  -3  10  24     2257.11     2135.65    127.88 o 
  -2  10  24      224.57      230.56     46.02 o 
  -1  10  24      380.88      460.64     55.37 o 
   0  10  24      317.34      351.11     69.08 o 
   1  10  24      291.30      304.91     75.50 o 
   2  10  24      230.16      299.17     73.69 o 
   3  10  24     1846.96     1937.42    151.88 o 
   4  10  24       33.27       21.71     57.43 o 
   5  10  24      922.08     1086.75    122.57 o 
  -4  11  24     1281.11     1382.27    177.54 o 
  -3  11  24       31.83        9.14     40.36 o 
  -2  11  24      771.36      730.66     69.31 o 
  -1  11  24      574.15      565.55     59.84 o 
   0  11  24      587.05      720.06    101.89 o 
   1  11  24      509.56      409.20     81.56 o 
   2  11  24      947.69     1006.82    114.77 o 
   3  11  24       42.23      -33.77     52.87 o 
   4  11  24     1394.78     1367.03    134.83 o 
  -3  12  24      795.38      583.13     97.01 o 
  -2  12  24      648.32      568.28     65.48 o 
  -1  12  24      207.97      304.32     77.98 o 
   0  12  24     1027.44     1294.66    130.14 o 
   1  12  24      169.04      272.82     79.33 o 
   2  12  24      625.03      805.05    106.80 o 
  -3  13  24      446.61      474.55     92.77 o 
  -2  13  24      163.53      255.05     78.53 o 
   1   0  25      325.42      306.58     39.94 o 
   2   0  25      650.81      573.71     47.33 o 
   3   0  25      210.57      198.35     32.77 o 
   4   0  25     3873.15     4041.61    240.95 o 
   5   0  25       68.62       10.09     55.45 o 
   6   0  25      237.70      478.34     92.28 o 
   7   0  25        4.21       39.97     64.51 o 
  -7   1  25      514.09      606.67    102.12 o 
  -6   1  25      490.59      585.79     98.74 o 
  -5   1  25     1746.23     1713.34    137.98 o 
  -4   1  25      215.89      196.59     34.80 o 
  -3   1  25     1480.95     1575.36     73.17 o 
  -2   1  25     2027.08     1808.67     77.18 o 
  -1   1  25     1311.81     1358.38     70.35 o 
   0   1  25     1595.55     1658.15     60.51 o 
   1   1  25     1089.25     1321.35     69.12 o 
   2   1  25     1732.07     1667.24     72.02 o 
   3   1  25     1479.49     1485.86    116.29 o 
   4   1  25      209.68      318.51     53.71 o 
   5   1  25     1754.42     1854.20    142.83 o 
   6   1  25      627.65      738.27    105.55 o 
   7   1  25      546.81      573.48     96.52 o 
  -7   2  25      536.62      576.84    100.98 o 
  -6   2  25       17.63      113.16     66.89 o 
  -5   2  25       99.89      178.39     35.64 o 
  -4   2  25      116.24      198.72     36.52 o 
  -3   2  25      336.48      261.96     39.58 o 
  -2   2  25     1278.00     1168.94     47.20 o 
  -1   2  25     5307.53     4896.73    244.27 o 
   0   2  25     1906.73     1845.59     78.08 o 
   1   2  25     5644.42     5536.17    138.67 o 
   2   2  25     1229.17     1253.25     87.70 o 
   3   2  25      480.75      516.44     36.70 o 
   4   2  25       98.56       81.19     51.78 o 
   5   2  25       49.65      103.54     57.39 o 
   6   2  25       13.65       -5.08     55.29 o 
   7   2  25      460.28      556.71     97.25 o 
  -7   3  25      231.63      308.26     80.96 o 
  -6   3  25      993.60     1227.91    127.67 o 
  -5   3  25      473.61      475.82     49.66 o 
  -4   3  25       12.27       58.71     29.09 o 
  -3   3  25     1093.66     1123.69     66.45 o 
  -2   3  25     3916.97     3778.71    116.73 o 
  -1   3  25     1018.84      994.66     62.37 o 
   0   3  25     6138.89     5881.37    248.22 o 
   1   3  25      873.47      956.07     56.93 o 
   2   3  25     4193.17     4470.81    133.95 o 
   3   3  25     1230.07     1235.83    112.25 o 
   4   3  25       12.13      143.04     64.18 o 
   5   3  25      580.90      627.46     64.22 o 
   6   3  25      996.13      970.86     82.90 o 
   7   3  25      298.24      360.97    111.61 o 
  -7   4  25        0.53      243.95     79.90 o 
  -6   4  25      820.31      717.32     98.80 o 
  -5   4  25       74.96      116.14     35.75 o 
  -4   4  25     3586.95     3513.89    179.20 o 
  -3   4  25      803.79      670.95     55.11 o 
  -2   4  25     2842.42     2537.47     96.48 o 
  -1   4  25     2246.63     2073.60     82.23 o 
   0   4  25      584.37      550.72     50.46 o 
   1   4  25     2262.49     2324.21    206.47 o 
   2   4  25     3195.93     3365.37    178.85 o 
   3   4  25      813.74      771.95     91.30 o 
   4   4  25     3725.60     3835.01    198.57 o 
   5   4  25       85.76      121.10     60.47 o 
   6   4  25      970.98     1051.95    120.49 o 
   7   4  25        3.21       65.75     70.82 o 
  -6   5  25       79.72      116.10     63.14 o 
  -5   5  25     1502.91     1478.39     83.88 o 
  -4   5  25      280.34      260.89     80.72 o 
  -3   5  25     1031.85     1014.66     66.65 o 
  -2   5  25     2049.92     1836.26     84.78 o 
  -1   5  25      293.24      243.65     36.17 o 
   0   5  25     3911.95     3719.42    112.47 o 
   1   5  25      288.31      306.34     38.31 o 
   2   5  25     1991.63     1906.22    134.11 o 
   3   5  25     1058.63     1094.85    107.93 o 
   4   5  25      274.08      172.43     64.03 o 
   5   5  25     1451.69     1570.54    137.26 o 
   6   5  25       93.15      121.87     68.28 o 
   7   5  25      795.96      679.35    103.37 o 
  -6   6  25       57.19       70.34     39.33 o 
  -5   6  25       57.83       83.92     38.56 o 
  -4   6  25      472.33      376.79     50.08 o 
  -3   6  25      261.73      277.22     44.04 o 
  -2   6  25      448.59      399.81     45.32 o 
  -1   6  25       31.91       63.96     33.02 o 
   0   6  25      458.06      421.75     43.48 o 
   1   6  25       71.66      161.89     32.39 o 
   2   6  25      476.25      534.25     83.88 o 
   3   6  25      312.98      352.53     75.41 o 
   4   6  25      519.02      567.19     89.28 o 
   5   6  25       94.38       38.65     54.07 o 
   6   6  25       80.22      186.98     72.49 o 
   7   6  25      500.94      542.11     99.78 o 
  -6   7  25     1132.70     1177.61     84.33 o 
  -5   7  25      362.09      316.93     53.79 o 
  -4   7  25       51.19       34.80     35.57 o 
  -3   7  25      240.55      202.73     42.47 o 
  -2   7  25      856.02      815.94     63.75 o 
  -1   7  25      590.53      477.85     55.42 o 
   0   7  25     3921.85     3864.53    213.93 o 
   1   7  25      685.22      706.08    125.97 o 
   2   7  25      855.72      927.18    103.01 o 
   3   7  25      396.60      586.56     92.51 o 
   4   7  25       43.91      161.44     64.33 o 
   5   7  25      346.44      353.40     79.74 o 
   6   7  25     1292.57     1389.26    140.09 o 
  -6   8  25      671.36      613.06     88.79 o 
  -5   8  25        3.84      -35.14     35.14 o 
  -4   8  25     2828.00     2789.41    119.08 o 
  -3   8  25       81.07       41.62     34.53 o 
  -2   8  25     1604.12     1522.37     83.36 o 
  -1   8  25       55.11        3.02     31.01 o 
   0   8  25        0.67       41.83     31.96 o 
   1   8  25       81.04       42.90     50.15 o 
   2   8  25     1435.56     1487.72    126.63 o 
   3   8  25       99.86      128.49     54.19 o 
   4   8  25     2656.40     2733.29    178.64 o 
   5   8  25        0.82      138.17     72.58 o 
   6   8  25      669.74      698.59    104.67 o 
  -6   9  25      114.74      181.90     68.13 o 
  -5   9  25      251.32      268.92     58.75 o 
  -4   9  25      125.23      114.94     42.14 o 
  -3   9  25      747.07      769.92     67.35 o 
  -2   9  25      399.10      350.49     49.40 o 
  -1   9  25      170.26       95.90     37.01 o 
   0   9  25     1831.01     1791.22    144.34 o 
   1   9  25      171.66      302.82     74.25 o 
   2   9  25      371.09      281.59     71.21 o 
   3   9  25      691.57      624.86     92.28 o 
   4   9  25      120.39      101.91     61.90 o 
   5   9  25      390.72      389.36     88.36 o 
  -5  10  25       57.92      159.96     66.20 o 
  -4  10  25      160.56       79.50     98.93 o 
  -3  10  25      411.80      422.36     57.68 o 
  -2  10  25      122.81       73.61     43.02 o 
  -1  10  25     1449.29     1401.33     84.45 o 
   0  10  25      370.25      565.93     90.35 o 
   1  10  25     1424.42     1592.82    136.23 o 
   2  10  25       91.29      195.42     66.96 o 
   3  10  25      416.88      399.04     80.03 o 
   4  10  25      149.97      168.12     69.83 o 
  -4  11  25       40.42       35.58     53.66 o 
  -3  11  25      350.22      334.39     64.01 o 
  -2  11  25      878.35      771.48     87.34 o 
  -1  11  25      263.85      243.18     45.53 o 
   0  11  25     1272.79     1334.95    129.61 o 
   1  11  25      297.68      355.63     82.89 o 
   2  11  25      892.69      905.93    113.45 o 
   3  11  25      346.47      428.08     85.38 o 
  -3  12  25      169.96      190.17     72.99 o 
  -2  12  25      327.64      300.49     74.61 o 
  -1  12  25       57.33       48.92     57.83 o 
   0  12  25      122.48      175.66     63.76 o 
   1  12  25      119.32       53.06     57.16 o 
   0   0  26      123.46      109.97     52.07 o 
   1   0  26     1260.31     1301.43     56.20 o 
   2   0  26      105.20      101.22     30.73 o 
   3   0  26      360.60      385.53     41.98 o 
   4   0  26        9.16       25.75     25.01 o 
   5   0  26      309.72      281.49     75.87 o 
   6   0  26     1479.34     1716.07    148.57 o 
   7   0  26       66.40      114.40     64.67 o 
  -7   1  26      160.28      243.52     82.19 o 
  -6   1  26      227.26      194.20     72.65 o 
  -5   1  26      188.11      186.46     74.15 o 
  -4   1  26      545.46      573.02     48.34 o 
  -3   1  26      519.08      543.69     48.65 o 
  -2   1  26      257.30      323.69     53.63 o 
  -1   1  26      317.51      323.91     41.28 o 
   0   1  26       34.15       70.50     47.67 o 
   1   1  26      683.25      710.23     99.95 o 
   2   1  26      170.75      280.06     33.46 o 
   3   1  26      564.28      517.52     43.01 o 
   4   1  26      477.31      587.07     85.22 o 
   5   1  26      217.44      328.53     74.40 o 
   6   1  26      179.00      405.15     87.49 o 
   7   1  26      131.96      189.84     74.51 o 
  -7   2  26      190.55      228.16     78.91 o 
  -6   2  26      283.47      362.24     87.57 o 
  -5   2  26      474.23      501.60     89.76 o 
  -4   2  26      963.51     1030.21     63.44 o 
  -3   2  26     1073.00     1082.12     65.12 o 
  -2   2  26      399.65      421.72     46.98 o 
  -1   2  26      130.56      260.70     59.26 o 
   0   2  26       40.52      141.28     71.59 o 
   1   2  26       57.80      321.40     56.87 o 
   2   2  26      404.20      464.08     43.38 o 
   3   2  26      753.28      815.38     44.01 o 
   4   2  26      954.78     1102.75    106.49 o 
   5   2  26      276.37      362.86     80.10 o 
   6   2  26      290.77      303.02     82.00 o 
   7   2  26      122.85      190.02     64.10 o 
  -7   3  26      362.49      560.03     93.17 o 
  -6   3  26      272.37      406.37     84.66 o 
  -5   3  26       14.04       58.89     36.31 o 
  -4   3  26     2335.39     2363.77     95.00 o 
  -3   3  26     1350.87     1266.85     70.30 o 
  -2   3  26     2315.07     2099.69     88.33 o 
  -1   3  26     4005.12     3673.54    115.75 o 
   0   3  26       55.66      202.27    114.86 o 
   1   3  26     3948.05     3798.66    176.24 o 
   2   3  26     2378.55     2532.13     89.67 o 
   3   3  26     1177.06     1126.96     55.40 o 
   4   3  26     2374.71     2455.38    159.58 o 
   5   3  26       12.58       54.83     54.05 o 
   6   3  26      280.59      305.29     57.82 o 
   7   3  26      275.22      372.11     90.63 o 
  -6   4  26     1154.28      962.19    115.08 o 
  -5   4  26      105.96      195.84     40.35 o 
  -4   4  26       74.63       83.01     94.81 o 
  -3   4  26      587.47      486.46     49.64 o 
  -2   4  26     1711.42     1596.17     79.18 o 
  -1   4  26      695.96      683.50     68.35 o 
   0   4  26     3856.16     3480.44    111.06 o 
   1   4  26      656.92      672.90     62.32 o 
   2   4  26     2176.65     2295.61     84.83 o 
   3   4  26      596.95      511.52     80.70 o 
   4   4  26       66.53      195.98     68.81 o 
   5   4  26      133.33      129.14     68.21 o 
   6   4  26     1108.05     1316.33    133.92 o 
   7   4  26       24.40       46.67     63.42 o 
  -6   5  26      543.24      542.06     87.14 o 
  -5   5  26      192.15      223.95     44.06 o 
  -4   5  26     1007.31      913.54     66.50 o 
  -3   5  26      354.50      366.49     47.56 o 
  -2   5  26     1357.62     1109.20     68.32 o 
  -1   5  26      319.21      274.33     39.59 o 
   0   5  26      248.17      289.32     40.39 o 
   1   5  26      290.42      349.72     41.78 o 
   2   5  26     1251.40     1275.93     63.65 o 
   3   5  26      360.96      423.07     79.89 o 
   4   5  26      985.42     1019.95    108.44 o 
   5   5  26      188.47      210.25     69.57 o 
   6   5  26      494.96      524.11     91.74 o 
   7   5  26      383.25      633.80    103.78 o 
  -6   6  26       78.85      194.77     72.51 o 
  -5   6  26     1200.88     1294.01     82.28 o 
  -4   6  26      304.95      269.33     58.15 o 
  -3   6  26      566.16      522.42     90.47 o 
  -2   6  26       22.90       23.14     32.00 o 
  -1   6  26       67.97        3.38     30.69 o 
   0   6  26       79.67       95.58     35.35 o 
   1   6  26      107.78      104.75     32.55 o 
   2   6  26        9.13      109.79     61.52 o 
   3   6  26      669.81      851.69    106.80 o 
   4   6  26      291.92      414.66     83.22 o 
   5   6  26     1210.78     1645.30    142.63 o 
   6   6  26       83.61       34.62     57.26 o 
  -6   7  26      292.84      270.15     51.93 o 
  -5   7  26       38.60       73.89     39.31 o 
  -4   7  26      847.31      753.10    100.38 o 
  -3   7  26      973.07      800.88     65.22 o 
  -2   7  26      495.33      439.67     50.80 o 
  -1   7  26      830.35      704.07     57.82 o 
   0   7  26       75.48      121.95     59.37 o 
   1   7  26      771.34      784.81     54.05 o 
   2   7  26      356.13      346.19     72.83 o 
   3   7  26      925.00      912.54    106.14 o 
   4   7  26      657.92      836.60    106.61 o 
   5   7  26       52.69      199.99     77.25 o 
   6   7  26      283.92      344.97     85.37 o 
  -6   8  26       55.02      129.25     64.73 o 
  -5   8  26       45.99       -4.58     58.21 o 
  -4   8  26       29.92       56.78     39.90 o 
  -3   8  26       17.50        1.79     55.49 o 
  -2   8  26      481.76      474.61     54.05 o 
  -1   8  26       75.50      131.58     43.50 o 
   0   8  26     2233.47     2392.83     97.54 o 
   1   8  26       56.34       -1.62     49.70 o 
   2   8  26      433.33      491.61     87.86 o 
   3   8  26        2.04      -25.29     56.04 o 
   4   8  26       22.68      165.44     71.34 o 
   5   8  26       83.39      121.14     67.17 o 
  -6   9  26      141.25      148.74     65.37 o 
  -5   9  26      163.44      143.83     46.68 o 
  -4   9  26      477.20      433.66     65.83 o 
  -3   9  26      254.15      259.31     47.66 o 
  -2   9  26      270.21      353.38     76.15 o 
  -1   9  26      765.73      641.02     72.94 o 
   0   9  26       10.78       86.30     36.23 o 
   1   9  26      852.61      945.70    106.58 o 
   2   9  26      250.22      178.88     64.43 o 
   3   9  26      295.68      241.99     72.89 o 
   4   9  26      465.57      451.60     85.78 o 
   5   9  26      174.70      102.64     64.65 o 
  -5  10  26      258.75      327.39     80.18 o 
  -4  10  26       91.98      120.01     43.63 o 
  -3  10  26      625.48      524.84     60.35 o 
  -2  10  26      190.17       93.57     68.92 o 
  -1  10  26      660.60      714.58     64.25 o 
   0  10  26      424.29      412.24     79.00 o 
   1  10  26      788.39      771.05    103.44 o 
   2  10  26      228.28      192.31     67.82 o 
   3  10  26      643.04      721.41    103.81 o 
   4  10  26       99.74      193.29     73.07 o 
  -4  11  26      645.50      577.93     97.00 o 
  -3  11  26       38.37      -25.20     38.34 o 
  -2  11  26      372.56      438.94     85.24 o 
  -1  11  26       68.95       90.42     65.22 o 
   0  11  26        0.36       88.51     67.17 o 
   1  11  26       79.86      125.11     65.67 o 
   2  11  26      344.59      422.78     88.93 o 
   3  11  26       55.24      153.18     69.81 o 
  -3  12  26      238.45      303.55     81.17 o 
  -2  12  26      369.31      277.13     75.92 o 
   1   0  27      674.70      604.71     52.41 o 
   2   0  27      656.95      723.09     54.69 o 
   3   0  27     1730.18     1683.64    168.58 o 
   4   0  27     2135.25     2448.70    157.97 o 
   5   0  27      961.82      989.27    110.73 o 
   6   0  27     1758.61     1797.05    150.88 o 
   7   0  27       11.14       16.17     59.29 o 
  -7   1  27       84.85       50.60     62.92 o 
  -6   1  27      495.98      668.55    102.24 o 
  -5   1  27      565.61      554.52     95.42 o 
  -4   1  27      185.82      231.28     38.73 o 
  -3   1  27     1096.85     1031.68    100.36 o 
  -2   1  27     1115.97     1053.41     63.63 o 
  -1   1  27      489.08      503.23     47.92 o 
   0   1  27      947.56      937.88     61.98 o 
   1   1  27      596.52      540.24     50.61 o 
   2   1  27     1253.56     1242.32     56.53 o 
   3   1  27     1017.92      903.34     54.85 o 
   4   1  27      190.25      137.55     63.35 o 
   5   1  27      526.27      683.55    100.70 o 
   6   1  27      377.89      353.73     85.53 o 
   7   1  27       57.14      245.45     84.52 o 
  -6   2  27       40.91      201.14     75.80 o 
  -5   2  27      214.69      273.97     80.53 o 
  -4   2  27     1529.84     1572.02     78.39 o 
  -3   2  27     1066.42      967.42     91.97 o 
  -2   2  27     1557.36     1321.06     70.97 o 
  -1   2  27     2702.35     2487.69     95.53 o 
   0   2  27     3069.29     2843.29    153.22 o 
   1   2  27     2508.31     2556.91    106.98 o 
   2   2  27     1607.13     1604.33     73.65 o 
   3   2  27      812.31      760.66     97.31 o 
   4   2  27     1589.03     1794.76    134.89 o 
   5   2  27      277.39      364.95     79.03 o 
   6   2  27       45.15       72.40     60.72 o 
   7   2  27     1057.20     1282.46    134.84 o 
  -6   3  27      390.74      545.95     92.83 o 
  -5   3  27      663.37      671.83     96.96 o 
  -4   3  27      175.01      196.44     38.73 o 
  -3   3  27      728.81      670.39     55.45 o 
  -2   3  27     1839.21     1688.59     81.48 o 
  -1   3  27      858.51      794.96     58.49 o 
   0   3  27     4231.55     4145.44    160.91 o 
   1   3  27     1005.32     1025.72     62.71 o 
   2   3  27     2059.06     2184.19    133.55 o 
   3   3  27      808.09      959.67    101.30 o 
   4   3  27      181.32      358.21     82.81 o 
   5   3  27      636.70      727.22    103.80 o 
   6   3  27      416.30      570.34    117.51 o 
   7   3  27      127.26      234.80     86.94 o 
  -6   4  27     1162.98     1099.41    119.59 o 
  -5   4  27      221.81      301.65     44.72 o 
  -4   4  27     3070.36     3005.99    187.04 o 
  -3   4  27      111.36       51.90     33.42 o 
  -2   4  27     1368.46     1233.73     71.99 o 
  -1   4  27      158.57      132.69     36.63 o 
   0   4  27     2057.44     1984.55     85.88 o 
   1   4  27      201.18      197.72     35.38 o 
   2   4  27     1081.63     1104.23     61.79 o 
   3   4  27      126.23      210.20     65.84 o 
   4   4  27     2876.39     2942.06    178.35 o 
   5   4  27      234.87      433.22     90.72 o 
   6   4  27     1127.31     1237.44    133.75 o 
  -6   5  27       21.00       20.84     59.78 o 
  -5   5  27      650.04      683.66     78.59 o 
  -4   5  27       27.61       49.96     52.49 o 
  -3   5  27     1617.77     1546.56     81.96 o 
  -2   5  27      288.55      223.93     40.40 o 
  -1   5  27      421.47      287.89     79.81 o 
   0   5  27       36.86       65.78     32.55 o 
   1   5  27      309.33      319.95     75.16 o 
   2   5  27      443.17      508.02     45.44 o 
   3   5  27     1470.53     1594.65    131.75 o 
   4   5  27       28.02       56.19     54.82 o 
   5   5  27      679.35      783.03    106.91 o 
   6   5  27        2.58      200.10     74.70 o 
  -6   6  27      225.99      223.72     73.13 o 
  -5   6  27      268.20      308.94     52.30 o 
  -4   6  27      586.98      544.29     76.13 o 
  -3   6  27      877.32      869.98    100.48 o 
  -2   6  27      286.70      268.88     43.51 o 
  -1   6  27     2363.41     2280.85     96.56 o 
   0   6  27      526.26      463.30     48.01 o 
   1   6  27     2525.98     2637.09    120.06 o 
   2   6  27      281.89      254.39     68.66 o 
   3   6  27     1063.84     1013.46    112.48 o 
   4   6  27      528.04      658.36     96.97 o 
   5   6  27      205.00      260.25     76.87 o 
   6   6  27      238.13      340.62     86.56 o 
  -5   7  27      532.19      561.64     62.36 o 
  -4   7  27       72.65       71.72     41.48 o 
  -3   7  27      689.93      663.06     75.38 o 
  -2   7  27      233.33      265.10     53.59 o 
  -1   7  27       76.73       39.07     31.54 o 
   0   7  27      771.81      737.36     94.89 o 
   1   7  27       50.69       68.51     53.48 o 
   2   7  27      315.98      365.48     76.80 o 
   3   7  27      516.47      696.89    102.64 o 
   4   7  27       81.85       70.61     60.79 o 
   5   7  27      451.94      671.93    104.71 o 
   6   7  27      148.17      213.64     77.04 o 
  -6   8  27      553.50      561.99     89.36 o 
  -5   8  27       23.53       16.91     49.29 o 
  -4   8  27     1115.91     1075.78     89.94 o 
  -3   8  27       85.08       24.64     41.16 o 
  -2   8  27      450.53      452.08     53.75 o 
  -1   8  27      504.38      463.82     68.07 o 
   0   8  27        8.48      114.13     34.85 o 
   1   8  27      455.12      434.92     80.57 o 
   2   8  27      382.44      495.32     85.17 o 
   3   8  27       91.34      151.15     59.96 o 
   4   8  27      961.17     1114.31    121.53 o 
   5   8  27       26.14       16.02     60.10 o 
  -6   9  27      133.78      184.96     71.80 o 
  -5   9  27      684.20      725.24     98.67 o 
  -4   9  27      104.26      143.02     45.43 o 
  -3   9  27      886.04      901.46     72.57 o 
  -2   9  27      357.05      382.57     52.22 o 
  -1   9  27      260.31      275.39     45.05 o 
   0   9  27      608.29      496.62     82.81 o 
   1   9  27      192.64      310.84     74.82 o 
   2   9  27      323.62      348.63     78.73 o 
   3   9  27      945.47      920.43    112.02 o 
   4   9  27      108.19      166.64     71.10 o 
  -4  10  27      141.77      148.90     42.83 o 
  -3  10  27      247.22      248.67     51.10 o 
  -2  10  27      184.86      148.01     49.32 o 
  -1  10  27     1257.74     1394.46     84.26 o 
   0  10  27       17.25       63.92     58.44 o 
   1  10  27     1347.97     1507.40    134.80 o 
   2  10  27      172.46      171.74     65.93 o 
   3  10  27      305.39      388.68     83.05 o 
  -3  11  27      314.11      325.49     79.11 o 
  -2  11  27      658.32      597.74     64.16 o 
  -1  11  27       92.74      144.67     61.98 o 
   0  11  27     1076.49     1149.40    123.12 o 
   1  11  27       77.46      197.22     72.79 o 
   2  11  27      771.44      796.97    108.41 o 
  -3  12  27        2.16       -5.22     55.45 o 
   0   0  28    11026.16    10628.08    306.13 o 
   1   0  28       60.72      112.49     37.02 o 
   2   0  28     6422.67     6025.78    182.90 o 
   3   0  28      486.29      496.00     45.33 o 
   4   0  28      650.58      522.11     87.82 o 
   5   0  28       55.49      136.25     67.16 o 
   6   0  28       92.26      164.48     74.90 o 
  -6   1  28      756.18      821.05    114.29 o 
  -5   1  28       18.31       92.51     66.32 o 
  -4   1  28     1432.34     1435.26     73.59 o 
  -3   1  28      855.31      816.67     58.13 o 
  -2   1  28     1978.67     1833.32     83.27 o 
  -1   1  28     1970.19     1936.37     83.99 o 
   0   1  28     1125.35      943.38     64.36 o 
   1   1  28     2222.00     2248.37     91.33 o 
   2   1  28     2199.34     2131.89     86.88 o 
   3   1  28      852.73      859.70     54.67 o 
   4   1  28     1592.18     1558.56    126.97 o 
   5   1  28       19.14       -0.05     53.81 o 
   6   1  28      781.84      773.35    111.85 o 
  -6   2  28      493.85      547.12     96.64 o 
  -5   2  28     3841.48     3879.35    207.88 o 
  -4   2  28      281.38      276.89     41.45 o 
  -3   2  28     4536.74     4279.75    130.61 o 
  -2   2  28      761.31      611.57     54.31 o 
  -1   2  28     1798.38     1743.88     81.19 o 
   0   2  28      195.78      234.10     38.60 o 
   1   2  28     2061.62     2207.29     90.09 o 
   2   2  28      792.52      870.16     58.28 o 
   3   2  28     4658.69     4814.53    127.03 o 
   4   2  28      288.76      345.05     85.08 o 
   5   2  28     3941.51     4423.50    222.86 o 
   6   2  28      503.27      534.90     97.01 o 
  -6   3  28      329.56      357.98     85.35 o 
  -5   3  28      208.23      247.31     72.30 o 
  -4   3  28      397.21      475.41    106.16 o 
  -3   3  28      306.15      217.97     39.96 o 
  -2   3  28      105.99       91.20     34.78 o 
  -1   3  28      637.91      527.92     51.42 o 
   0   3  28      163.69      229.00     41.04 o 
   1   3  28      680.47      750.35     56.72 o 
   2   3  28       78.51      140.32     53.04 o 
   3   3  28      229.95      242.77     71.95 o 
   4   3  28      534.19      617.75     92.59 o 
   5   3  28      225.15      523.14     95.33 o 
   6   3  28      321.75      670.61    105.83 o 
  -6   4  28      216.02      394.47     85.76 o 
  -5   4  28      362.36      326.93     51.19 o 
  -4   4  28      779.58      841.98     67.55 o 
  -3   4  28      878.41      808.63     62.51 o 
  -2   4  28     1395.24     1401.24     77.41 o 
  -1   4  28      473.35      444.21     92.58 o 
   0   4  28     2307.76     2306.78     92.26 o 
   1   4  28      443.15      429.16     42.66 o 
   2   4  28     1531.43     1611.40    109.67 o 
   3   4  28      825.56      814.78     99.09 o 
   4   4  28      782.29      809.71    107.21 o 
   5   4  28      363.99      476.58     92.33 o 
   6   4  28      311.99      375.85     85.24 o 
  -6   5  28      286.08      243.23     76.30 o 
  -5   5  28      136.30      198.99     44.23 o 
  -4   5  28      505.59      550.34     71.20 o 
  -3   5  28      163.51      213.17     51.12 o 
  -2   5  28      122.93      100.33     40.79 o 
  -1   5  28     1659.78     1478.28    147.56 o 
   0   5  28      161.78      114.42     34.44 o 
   1   5  28     1723.64     1811.28    132.25 o 
   2   5  28      201.01      260.20     72.73 o 
   3   5  28      150.40      306.63     80.46 o 
   4   5  28      642.92      720.60    101.40 o 
   5   5  28      117.28       53.59     62.05 o 
   6   5  28      217.68      314.12     85.12 o 
  -5   6  28      670.55      780.74     69.18 o 
  -4   6  28       32.40        4.22     34.53 o 
  -3   6  28      583.04      561.94     56.93 o 
  -2   6  28      464.63      368.31     48.55 o 
  -1   6  28      168.67      168.79     38.32 o 
   0   6  28      363.89      319.66     43.24 o 
   1   6  28      267.06      218.08     41.51 o 
   2   6  28      476.79      415.98     80.32 o 
   3   6  28      638.67      790.20     98.68 o 
   4   6  28       31.00       54.83     62.66 o 
   5   6  28      861.17     1146.58    125.14 o 
   6   6  28        4.79       33.64     58.51 o 
  -5   7  28      161.06      200.89     70.71 o 
  -4   7  28     1226.91     1132.05     78.35 o 
  -3   7  28      706.49      644.16     62.33 o 
  -2   7  28      662.84      611.35     59.70 o 
  -1   7  28       47.33      105.16     42.50 o 
   0   7  28      658.08      674.30     69.44 o 
   1   7  28      101.61      108.17     55.01 o 
   2   7  28      731.41      747.86    100.93 o 
   3   7  28      607.61      584.28     90.58 o 
   4   7  28     1268.39     1410.40    135.92 o 
   5   7  28      196.60      187.50     68.07 o 
  -5   8  28      103.09      139.03     46.73 o 
  -4   8  28       99.94      147.25     45.04 o 
  -3   8  28       20.50       -7.84     37.96 o 
  -2   8  28     1489.95     1397.42     84.67 o 
  -1   8  28       58.03       90.50     36.17 o 
   0   8  28      880.49     1062.76     69.29 o 
   1   8  28       48.71       88.69     56.43 o 
   2   8  28     1426.55     1450.21    131.43 o 
   3   8  28       12.51       59.83     59.72 o 
   4   8  28      108.13      162.59     70.37 o 
   5   8  28       98.26      109.66     64.91 o 
  -5   9  28       71.38       44.45     58.08 o 
  -4   9  28      329.34      363.93     56.71 o 
  -3   9  28      100.96       70.53     39.85 o 
  -2   9  28      150.26      121.51     39.14 o 
  -1   9  28      922.30      898.02     69.28 o 
   0   9  28       44.71      185.77     67.84 o 
   1   9  28      860.66      923.66    109.97 o 
   2   9  28      104.87      134.69     64.45 o 
   3   9  28      119.73      138.13     63.58 o 
   4   9  28      234.32      248.96     78.02 o 
  -4  10  28       11.47       24.77     39.05 o 
  -3  10  28      616.79      772.11     86.84 o 
  -2  10  28      161.86      198.34     46.24 o 
  -1  10  28      212.44      366.58     81.79 o 
   0  10  28      475.55      583.66     92.83 o 
   1  10  28      244.74      305.04     79.12 o 
   2  10  28      216.28      200.93     66.94 o 
   3  10  28      726.82      829.66    112.90 o 
  -3  11  28      135.61       95.28     63.62 o 
  -2  11  28      805.57      744.10     97.56 o 
  -1  11  28       38.76      138.83     68.62 o 
   0  11  28        2.87      116.21     70.42 o 
  -3  12  28      531.33      454.65     91.40 o 
   1   0  29      388.17      377.98     49.68 o 
   2   0  29     1387.15     1498.98    108.11 o 
   3   0  29      124.93      140.27     34.10 o 
   4   0  29     1036.99     1203.18    116.70 o 
   5   0  29      110.01      109.56     62.43 o 
   6   0  29      701.70      695.77    104.60 o 
  -6   1  29      108.15      116.74     67.83 o 
  -5   1  29      146.50      184.42     67.67 o 
  -4   1  29      264.97      421.27     84.04 o 
  -3   1  29      154.64      198.25     38.21 o 
  -2   1  29      536.93      500.03     49.76 o 
  -1   1  29      272.20      320.63     43.55 o 
   0   1  29     1629.42     1708.78     82.18 o 
   1   1  29      178.95      292.64     44.08 o 
   2   1  29      437.59      510.86     49.94 o 
   3   1  29      129.80      178.54     73.42 o 
   4   1  29      266.07      301.37     72.56 o 
   5   1  29      174.91      199.30     71.34 o 
   6   1  29      145.77      330.95     81.22 o 
  -6   2  29       16.83       82.70     67.83 o 
  -5   2  29      279.96      406.32     90.22 o 
  -4   2  29       29.27       97.89     73.88 o 
  -3   2  29     1359.02     1366.29     76.29 o 
  -2   2  29      261.95      241.05     49.65 o 
  -1   2  29     1144.58     1058.55     66.88 o 
   0   2  29      191.48      182.04     40.59 o 
   1   2  29     1272.67     1375.22    147.89 o 
   2   2  29      249.88      302.42     40.36 o 
   3   2  29     1539.07     1648.55    133.93 o 
   4   2  29       22.52       85.30     41.69 o 
   5   2  29      239.48      301.38     53.55 o 
   6   2  29       15.15      124.69     69.03 o 
  -6   3  29      365.42      342.31     80.70 o 
  -5   3  29      665.45      746.37    100.12 o 
  -4   3  29      166.12      213.86     41.78 o 
  -3   3  29      183.78      225.30     42.79 o 
  -2   3  29       48.61       94.65     65.20 o 
  -1   3  29      566.48      510.94     50.98 o 
   0   3  29      651.23      679.51     53.62 o 
   1   3  29      480.17      418.22     47.41 o 
   2   3  29       17.90       17.76     28.41 o 
   3   3  29      238.18      400.00     83.11 o 
   4   3  29      161.25      221.03     75.39 o 
   5   3  29      758.67      831.04    112.02 o 
   6   3  29      420.33      602.90    105.10 o 
  -6   4  29      897.24     1166.05    126.79 o 
  -5   4  29      234.89      188.44     71.73 o 
  -4   4  29     2310.08     2410.66    105.57 o 
  -3   4  29       16.54       18.36     32.48 o 
  -2   4  29     1120.55     1129.37     72.22 o 
  -1   4  29      176.58      188.28     38.89 o 
   0   4  29      198.51      203.18     75.96 o 
   1   4  29      201.50      175.27     42.08 o 
   2   4  29     1364.81     1520.84     74.07 o 
   3   4  29       12.59       41.88     58.97 o 
   4   4  29     2550.27     2787.01    177.59 o 
   5   4  29      225.11      427.30     83.61 o 
   6   4  29     1051.69     1243.58    136.15 o 
  -5   5  29      658.41      714.79     66.11 o 
  -4   5  29      161.74      114.68     63.26 o 
  -3   5  29     2086.23     1964.75     95.88 o 
  -2   5  29      418.42      424.95     81.49 o 
  -1   5  29      400.45      380.36     48.83 o 
   0   5  29      144.71      224.58     39.14 o 
   1   5  29      541.96      581.47     49.48 o 
   2   5  29      508.89      423.14     77.44 o 
   3   5  29     1895.86     2071.37    151.02 o 
   4   5  29      167.24      276.54     79.93 o 
   5   5  29      571.57      711.66    106.27 o 
   6   5  29      380.83      404.58     89.08 o 
  -5   6  29      203.62      278.71     52.02 o 
  -4   6  29      259.06      296.61     48.59 o 
  -3   6  29      284.06      320.66     49.48 o 
  -2   6  29      215.14      158.91     39.24 o 
  -1   6  29     1975.50     1773.09     87.88 o 
   0   6  29      508.49      517.36     49.76 o 
   1   6  29     2075.07     2002.82    143.83 o 
   2   6  29      250.01      380.95     79.44 o 
   3   6  29      290.52      295.03     76.65 o 
   4   6  29      316.54      281.93     76.14 o 
   5   6  29      300.62      228.19     76.93 o 
  -5   7  29      450.22      406.11     55.08 o 
  -4   7  29      134.34       76.76     37.15 o 
  -3   7  29      479.02      464.15     54.49 o 
  -2   7  29      845.77      720.30     62.17 o 
  -1   7  29       52.57       46.75     71.64 o 
   0   7  29     1727.93     1863.14    117.57 o 
   1   7  29       81.46      158.57     66.28 o 
   2   7  29      818.58      936.89    110.18 o 
   3   7  29      457.58      459.47     82.87 o 
   4   7  29      144.74       76.93     66.19 o 
   5   7  29      477.35      764.63    112.47 o 
  -5   8  29        8.72       48.42     57.17 o 
  -4   8  29      957.56      906.79     75.81 o 
  -3   8  29       53.05       17.15     35.43 o 
  -2   8  29      441.37      452.37     64.10 o 
  -1   8  29       61.40       78.87     35.73 o 
   0   8  29       23.18      109.00     66.47 o 
   1   8  29       30.74      118.40     59.20 o 
   2   8  29      393.38      437.55     86.77 o 
   3   8  29       69.63      143.94     65.39 o 
   4   8  29      866.45      812.76    109.77 o 
  -5   9  29      638.83      783.24    103.22 o 
  -4   9  29      100.88       74.41     62.74 o 
  -3   9  29      401.75      418.94     87.95 o 
  -2   9  29      428.10      467.17     56.92 o 
  -1   9  29       40.08       24.19     33.77 o 
   0   9  29      514.25      426.12     79.85 o 
   1   9  29       82.84      162.16     69.22 o 
   2   9  29      453.64      449.30     84.59 o 
   3   9  29      481.89      503.52     92.13 o 
  -4  10  29       39.13       75.38     56.81 o 
  -3  10  29       39.63       41.78     40.83 o 
  -2  10  29      140.95      113.11     41.80 o 
  -1  10  29      175.31      279.08     80.75 o 
   0  10  29        3.33      -12.62     54.82 o 
   1  10  29      122.05       98.85     66.23 o 
   2  10  29      149.01      182.57     67.14 o 
  -3  11  29       23.14       32.40     59.62 o 
   0   0  30     3513.64     3446.45    165.50 o 
   1   0  30      318.22      307.40     44.29 o 
   2   0  30     1064.95     1145.08     68.67 o 
   3   0  30       74.41       83.32     44.60 o 
   4   0  30      119.60      136.09     62.49 o 
   5   0  30        7.09      105.20     66.64 o 
   6   0  30        9.74       19.34     71.51 o 
  -6   1  30      601.23      484.29     89.01 o 
  -5   1  30      156.47      194.87     73.44 o 
  -4   1  30     1152.77     1084.66    112.60 o 
  -3   1  30      126.30       82.40     31.60 o 
  -2   1  30     2428.01     2129.77     91.40 o 
  -1   1  30       98.30       89.96     56.76 o 
   0   1  30     2188.03     2105.34     92.31 o 
   1   1  30      125.65      145.89     35.90 o 
   2   1  30     2008.38     2099.21    122.75 o 
   3   1  30      132.96      126.64     30.12 o 
   4   1  30      878.55      872.63     98.38 o 
   5   1  30      197.96      297.12     81.89 o 
   6   1  30      435.36      601.12    103.07 o 
  -6   2  30      217.04      234.28     80.29 o 
  -5   2  30      768.18      786.13    103.56 o 
  -4   2  30      175.44      248.79     70.36 o 
  -3   2  30      419.73      512.62     51.96 o 
  -2   2  30      101.88      100.45     35.01 o 
  -1   2  30      221.17      242.73     42.69 o 
   0   2  30       43.30       67.45     35.07 o 
   1   2  30      220.85      289.08     63.26 o 
   2   2  30      107.69       57.27     31.87 o 
   3   2  30      554.34      807.54    102.65 o 
   4   2  30      174.86      162.27     72.59 o 
   5   2  30      620.83      779.61     74.80 o 
   6   2  30      220.37      249.92     54.72 o 
  -6   3  30      888.01     1016.16    124.76 o 
  -5   3  30       39.85      175.11     71.45 o 
  -4   3  30     2311.86     2321.07    154.62 o 
  -3   3  30      359.47      345.04     46.86 o 
  -2   3  30     1071.71      920.12     65.45 o 
  -1   3  30      583.40      601.24     54.40 o 
   0   3  30      292.49      361.12     44.86 o 
   1   3  30      720.62      819.96     60.60 o 
   2   3  30     1065.61     1051.44     64.79 o 
   3   3  30      392.27      482.59     87.91 o 
   4   3  30     2205.38     2457.68    169.39 o 
   5   3  30       32.75      139.71     77.21 o 
   6   3  30      780.21      842.30    113.74 o 
  -5   4  30       63.64      178.00     74.04 o 
  -4   4  30       37.26       83.46     39.43 o 
  -3   4  30       49.41       33.31     35.31 o 
  -2   4  30     1314.03     1221.71     76.50 o 
  -1   4  30       69.35        0.35     32.04 o 
   0   4  30     1889.43     1698.69     81.84 o 
   1   4  30       74.62      121.75     37.25 o 
   2   4  30     1288.55     1378.69    121.91 o 
   3   4  30       33.34       20.41     60.95 o 
   4   4  30       32.65       95.74     59.10 o 
   5   4  30       82.21       39.73     60.80 o 
   6   4  30     1012.21     1228.48    138.00 o 
  -5   5  30       12.31      102.37     64.31 o 
  -4   5  30      355.02      276.47     84.07 o 
  -3   5  30      285.18      344.99     51.26 o 
  -2   5  30      134.53      131.95     38.69 o 
  -1   5  30     1383.64     1280.62    117.73 o 
   0   5  30       58.72       62.00     33.08 o 
   1   5  30     1560.93     1565.64    125.45 o 
   2   5  30       66.10      154.57     69.12 o 
   3   5  30      222.73      255.74     73.07 o 
   4   5  30      295.22      326.31     79.70 o 
   5   5  30        9.11       21.59     61.02 o 
  -5   6  30     1293.82     1340.32    110.84 o 
  -4   6  30       82.63       54.67     63.34 o 
  -3   6  30     1120.37     1013.86     73.38 o 
  -2   6  30       25.37        6.92     33.63 o 
  -1   6  30      124.78      181.21     41.61 o 
   0   6  30       34.01       83.54     50.42 o 
   1   6  30      140.95      106.95     62.86 o 
   2   6  30       42.15      174.73     66.70 o 
   3   6  30     1063.98     1161.81    117.84 o 
   4   6  30       82.15      170.49     69.07 o 
   5   6  30     1296.66     1716.07    153.54 o 
  -5   7  30       34.67       62.55     62.28 o 
  -4   7  30      411.29      369.17    107.89 o 
  -3   7  30      201.73      175.10     43.88 o 
  -2   7  30      419.94      433.61     54.99 o 
  -1   7  30      622.91      559.58    103.91 o 
   0   7  30        1.68      100.92     36.48 o 
   1   7  30      631.41      749.87    100.39 o 
   2   7  30      218.34      262.07     72.08 o 
   3   7  30      163.17      254.50     78.12 o 
   4   7  30      356.75      553.38     98.24 o 
  -5   8  30       84.68      178.15     67.12 o 
  -4   8  30      197.90      166.23     45.86 o 
  -3   8  30      161.28       98.09     40.81 o 
  -2   8  30      637.84      591.79     61.36 o 
  -1   8  30       29.07       56.97     35.91 o 
   0   8  30      267.86      331.23     76.65 o 
   1   8  30       18.23      109.63     58.31 o 
   2   8  30      665.40      585.35     95.65 o 
   3   8  30      109.03       11.63     54.39 o 
   4   8  30      213.99      167.21     72.00 o 
  -5   9  30       43.93      151.85     74.04 o 
  -4   9  30      577.60      572.80    136.06 o 
  -3   9  30       47.35      103.59     42.87 o 
  -2   9  30       99.28      105.65     42.75 o 
  -1   9  30      826.07      796.42    106.00 o 
   0   9  30       49.75      121.28     63.62 o 
   1   9  30      852.66      859.00    108.68 o 
   2   9  30      113.35      176.81     64.84 o 
   3   9  30       35.75      170.00     73.79 o 
  -3  10  30      567.98      652.86     69.29 o 
  -2  10  30      236.18      222.33     48.48 o 
  -1  10  30       80.28      128.22     66.18 o 
   0  10  30      228.39      315.59     76.19 o 
   1  10  30      112.25      131.99     69.72 o 
  -3  11  30       18.01      -32.12     56.90 o 
   1   0  31      109.40      158.90     38.09 o 
   2   0  31      221.91      256.55     35.28 o 
   3   0  31       57.73       30.84     44.58 o 
   4   0  31      344.00      426.22     84.78 o 
   5   0  31       13.15       34.78     62.81 o 
   6   0  31      299.39      360.65     83.32 o 
  -6   1  31       64.81       45.87     65.77 o 
  -5   1  31     1249.87     1427.25    135.24 o 
  -4   1  31      308.18      340.39     76.92 o 
  -3   1  31      627.13      763.65     58.89 o 
  -2   1  31      417.36      400.58     47.18 o 
  -1   1  31      117.89      124.96     30.80 o 
   0   1  31     1742.91     1732.89     86.72 o 
   1   1  31       99.53      143.16     39.37 o 
   2   1  31      416.77      428.49     64.34 o 
   3   1  31      662.29      762.08     68.31 o 
   4   1  31      313.71      385.19     80.06 o 
   5   1  31     1094.59     1381.42    130.92 o 
   6   1  31       39.42      125.69     72.01 o 
  -6   2  31        6.05      -33.65     62.27 o 
  -5   2  31      338.22      394.01     87.48 o 
  -4   2  31       79.51      123.40     64.98 o 
  -3   2  31      271.62      309.85     45.00 o 
  -2   2  31       39.91       12.35     31.82 o 
  -1   2  31     1382.47     1157.61     70.75 o 
   0   2  31        8.35       25.72     30.73 o 
   1   2  31     1272.47     1267.44     74.28 o 
   2   2  31       43.34       68.81     31.70 o 
   3   2  31      239.85      510.84     89.24 o 
   4   2  31       68.39      170.21     64.11 o 
   5   2  31      437.23      462.73     95.84 o 
   6   2  31        6.87        8.96     63.21 o 
  -5   3  31      662.29      688.59    100.37 o 
  -4   3  31       28.65       84.39     37.27 o 
  -3   3  31      714.83      693.28     70.33 o 
  -2   3  31      729.26      584.20     57.11 o 
  -1   3  31      423.32      387.62     48.37 o 
   0   3  31      481.16      530.40     52.84 o 
   1   3  31      381.98      435.49     50.68 o 
   2   3  31      744.20      841.10     99.27 o 
   3   3  31      855.43      781.93    101.70 o 
   4   3  31       32.44      208.25     80.24 o 
   5   3  31      660.19      792.15    108.53 o 
  -5   4  31       20.61       -0.76     57.54 o 
  -4   4  31     1318.08     1275.35     80.16 o 
  -3   4  31       32.86       98.47     39.19 o 
  -2   4  31      701.89      640.87     60.83 o 
  -1   4  31      127.84       52.43     38.74 o 
   0   4  31      284.02      230.85     41.51 o 
   1   4  31      128.42      216.93     41.01 o 
   2   4  31      644.08      809.12    102.37 o 
   3   4  31       39.42      210.80     71.58 o 
   4   4  31      974.47     1008.51    117.62 o 
   5   4  31       15.59       82.66     68.33 o 
  -5   5  31     1145.90     1156.77    124.88 o 
  -4   5  31       71.14      130.60     41.64 o 
  -3   5  31     1345.18     1064.23     74.87 o 
  -2   5  31      532.54      498.31     54.88 o 
  -1   5  31       65.34       94.49     38.32 o 
   0   5  31      285.02      342.78     44.45 o 
   1   5  31       79.57      197.13     65.98 o 
   2   5  31      559.31      632.50     95.37 o 
   3   5  31     1392.71     1363.11    132.81 o 
   4   5  31       74.89       86.86     60.24 o 
   5   5  31     1306.94     1254.70    134.40 o 
  -5   6  31      147.24      265.42     77.48 o 
  -4   6  31      176.46      215.61     47.23 o 
  -3   6  31      299.82      231.67     46.25 o 
  -2   6  31      120.15       68.02     35.37 o 
  -1   6  31      334.96      294.23     44.59 o 
   0   6  31       13.34       18.27     36.16 o 
   1   6  31      360.95      550.51     88.17 o 
   2   6  31       87.47       97.79     59.65 o 
   3   6  31      421.82      553.00     93.76 o 
   4   6  31      136.42       70.47     70.89 o 
  -5   7  31      230.56      209.08     62.27 o 
  -4   7  31      103.59      104.86     43.79 o 
  -3   7  31      273.96      409.20     54.49 o 
  -2   7  31      546.42      501.97     65.90 o 
  -1   7  31       33.71       51.25     36.01 o 
   0   7  31     1643.98     1538.95    131.54 o 
   1   7  31       28.12      114.10     64.27 o 
   2   7  31      564.60      649.75     94.20 o 
   3   7  31      339.66      288.61     80.39 o 
   4   7  31      119.53      202.29     80.44 o 
  -5   8  31       43.38       43.41     51.24 o 
  -4   8  31      831.01      855.29     75.86 o 
  -3   8  31       73.66      -17.52     80.19 o 
  -2   8  31       45.69       21.37     35.68 o 
  -1   8  31       40.88       64.86     37.06 o 
   0   8  31        0.18      100.44     65.92 o 
   1   8  31       64.94       80.87     66.53 o 
   2   8  31       78.21       87.74     66.04 o 
   3   8  31       58.46       41.59     57.21 o 
  -4   9  31       29.11       25.78     58.97 o 
  -3   9  31     1301.24     1186.32     86.95 o 
  -2   9  31      109.52      195.65     47.82 o 
  -1   9  31       81.52      104.64     65.73 o 
   0   9  31      250.23      385.98     80.57 o 
   1   9  31       71.70      128.52     67.93 o 
   2   9  31      152.31      216.70     75.67 o 
  -3  10  31      105.55      153.11     67.37 o 
  -1  10  31     1379.19     1458.43    138.26 o 
  -3  11  31      334.20      169.42     70.60 o 
   0   0  32      718.99      791.64     89.42 o 
   1   0  32       72.37      131.68     37.28 o 
   2   0  32      141.41      170.84     72.47 o 
   3   0  32       22.73       16.81     50.75 o 
   4   0  32        1.32       81.06     56.65 o 
   5   0  32      159.40       96.74     61.65 o 
  -5   1  32       18.94       64.27     67.03 o 
  -4   1  32      836.68      866.23    105.70 o 
  -3   1  32      250.21      235.50     41.35 o 
  -2   1  32      826.72      777.43     60.88 o 
  -1   1  32     1811.37     1648.49     86.23 o 
   0   1  32      356.82      374.71     48.61 o 
   1   1  32     1849.35     1671.46     84.56 o 
   2   1  32      986.60     1044.19     67.14 o 
   3   1  32      250.84      448.95     87.66 o 
   4   1  32     1022.39     1041.54     83.36 o 
   5   1  32        4.31      117.11     64.95 o 
  -5   2  32     1595.70     1814.16    151.21 o 
  -4   2  32       29.23       64.67     54.66 o 
  -3   2  32     2148.68     2222.89     98.76 o 
  -2   2  32        3.23       13.05     32.89 o 
  -1   2  32      341.68      479.08     83.91 o 
   0   2  32      215.60      248.14     61.57 o 
   1   2  32      380.29      489.86     53.33 o 
   2   2  32        2.08       52.04     43.45 o 
   3   2  32     2286.37     2465.22    165.33 o 
   4   2  32       27.83       92.40     64.12 o 
   5   2  32     1502.40     1729.39    151.10 o 
  -5   3  32       35.04       56.87     66.10 o 
  -4   3  32      451.81      402.14     85.53 o 
  -3   3  32      167.83      123.14     44.43 o 
  -2   3  32      162.72      155.60     40.06 o 
  -1   3  32      775.24      739.09     61.02 o 
   0   3  32      837.02      884.82     63.72 o 
   1   3  32      843.64      792.88     61.56 o 
   2   3  32      226.71      267.04     73.36 o 
   3   3  32      126.76      212.34     74.90 o 
   4   3  32      453.70      548.95     95.60 o 
   5   3  32       46.39      141.92     77.50 o 
  -5   4  32      246.21      267.46     84.02 o 
  -4   4  32      168.15      157.55     41.96 o 
  -3   4  32      233.84      278.89     46.87 o 
  -2   4  32     1248.77     1136.35     75.23 o 
  -1   4  32      157.74      155.25     38.45 o 
   0   4  32     1814.75     1875.36     87.89 o 
   1   4  32      169.83      181.37     39.34 o 
   2   4  32     1188.42     1478.31    129.85 o 
   3   4  32      252.05      277.61     77.61 o 
   4   4  32      167.68      252.07     81.59 o 
   5   4  32      246.37      217.06     77.76 o 
  -5   5  32      390.51      606.52     98.55 o 
  -4   5  32      201.23      219.41     47.21 o 
  -3   5  32      251.33      232.53     46.57 o 
  -2   5  32       46.97       48.40     36.87 o 
  -1   5  32     1149.34      952.77     68.73 o 
   0   5  32       76.94       79.04     33.71 o 
   1   5  32     1191.46     1056.78    112.03 o 
   2   5  32       70.99      265.14     76.16 o 
   3   5  32      236.01      255.01     75.18 o 
   4   5  32      263.30      488.04     92.68 o 
  -4   6  32       64.08      103.44     42.05 o 
  -3   6  32      588.47      710.56     66.92 o 
  -2   6  32      167.07      158.05     41.88 o 
  -1   6  32      104.96      160.18     95.18 o 
   0   6  32      100.55      105.06     60.82 o 
   1   6  32      150.03      128.26     60.20 o 
   2   6  32      151.53      292.19     77.33 o 
   3   6  32      768.52      915.91    112.22 o 
   4   6  32       70.69      108.93     68.40 o 
  -4   7  32     1129.99     1043.07     89.30 o 
  -3   7  32      479.65      438.90     78.55 o 
  -2   7  32      422.76      449.76     88.24 o 
  -1   7  32      211.35      218.04     44.45 o 
   0   7  32      150.82      222.46     68.30 o 
   1   7  32      149.78      128.41     63.69 o 
   2   7  32      394.06      422.66     86.04 o 
   3   7  32      474.05      506.02     89.50 o 
  -5   8  32       19.03        8.59     50.47 o 
  -4   8  32       12.71       15.74     38.10 o 
  -3   8  32      144.14       93.71     38.28 o 
  -2   8  32      322.31      281.67     49.39 o 
  -1   8  32      125.15      172.42     64.26 o 
   0   8  32      758.62      729.79    101.38 o 
   1   8  32      145.24      204.19     72.06 o 
   2   8  32      318.33      373.68     85.60 o 
   3   8  32      100.88      140.88     71.03 o 
  -3   9  32      186.92      188.51     50.05 o 
  -2   9  32       81.00       92.33     51.03 o 
  -1   9  32      824.56      822.55    108.26 o 
   0   9  32      146.65       92.90     64.03 o 
   1   9  32      873.94      940.41    116.82 o 
  -3  10  32      915.71      902.56    117.76 o 
   1   0  33        8.14        3.48     32.00 o 
   2   0  33      995.61     1054.26     69.82 o 
   3   0  33        1.60      -16.24     50.87 o 
   4   0  33     1098.82     1226.01    121.40 o 
   5   0  33       29.56      127.04     66.00 o 
  -5   1  33      619.58      622.32    100.57 o 
  -4   1  33        7.60      182.50     72.38 o 
  -3   1  33      440.26      472.63     51.54 o 
  -2   1  33      532.48      514.97     53.08 o 
  -1   1  33      112.03      201.46     44.90 o 
   0   1  33     1134.65     1145.73     74.75 o 
   1   1  33      125.26      252.42     72.53 o 
   2   1  33      559.75      586.75     53.77 o 
   3   1  33      398.36      476.48     87.76 o 
   4   1  33        8.56       58.19     40.23 o 
   5   1  33      670.77      867.21    111.59 o 
  -5   2  33        7.86      149.21     68.76 o 
  -4   2  33      111.32      235.39     78.49 o 
  -3   2  33       90.27      175.65     41.09 o 
  -2   2  33       75.95       62.20     35.47 o 
  -1   2  33     2370.28     2291.23     99.76 o 
   0   2  33      233.27      256.12     52.85 o 
   1   2  33     2392.29     2518.93    103.63 o 
   2   2  33       86.90      116.60     35.18 o 
   3   2  33      146.71      255.79     77.69 o 
   4   2  33       98.20      121.25     72.36 o 
   5   2  33        0.27       90.00     73.20 o 
  -5   3  33      505.92      440.82     92.75 o 
  -4   3  33      177.12      318.44     80.20 o 
  -3   3  33      614.70      570.82     56.73 o 
  -2   3  33     1679.41     1484.55     83.71 o 
  -1   3  33      370.96      373.93     63.59 o 
   0   3  33     1275.09     1072.43     72.25 o 
   1   3  33      288.45      325.23     45.36 o 
   2   3  33     1677.81     1658.51    137.85 o 
   3   3  33      569.47      797.70    106.48 o 
   4   3  33      184.83      239.21     82.40 o 
   5   3  33      493.49      698.03    109.16 o 
  -5   4  33       63.26       97.35     63.18 o 
  -4   4  33     1716.42     1922.22    154.81 o 
  -3   4  33      181.76      205.40     44.71 o 
  -2   4  33      866.89      845.50     68.07 o 
  -1   4  33      116.39      112.55     37.40 o 
   0   4  33       45.85      140.45     39.18 o 
   1   4  33       88.22      114.80     49.31 o 
   2   4  33      898.01      961.88    112.84 o 
   3   4  33      177.30      242.60     77.91 o 
   4   4  33     1622.62     1977.20    157.99 o 
  -4   5  33      114.12      183.65     46.26 o 
  -3   5  33      811.16      796.43     68.97 o 
  -2   5  33      127.62       86.98     37.71 o 
  -1   5  33      277.31      317.89     48.46 o 
   0   5  33      215.24      272.90     58.44 o 
   1   5  33      249.04      260.19     72.16 o 
   2   5  33      200.17      222.44     75.12 o 
   3   5  33      780.78      911.03    114.78 o 
   4   5  33      117.23      168.43     74.44 o 
  -4   6  33        0.27        0.40     39.64 o 
  -3   6  33      643.90      555.17     63.05 o 
  -2   6  33        2.86      -19.59     35.52 o 
  -1   6  33     1248.23     1287.21     81.32 o 
   0   6  33       34.13       12.79     49.73 o 
   1   6  33     1070.88     1235.91    120.99 o 
   2   6  33        9.48      101.37     66.71 o 
   3   6  33      709.58      713.14    105.18 o 
   4   6  33        4.14      103.12     73.26 o 
  -4   7  33       55.93      124.75     45.22 o 
  -3   7  33      160.08       97.04     42.36 o 
  -2   7  33      132.43      188.97     52.09 o 
  -1   7  33       15.97       38.32     61.42 o 
   0   7  33      340.35      237.25     68.31 o 
   1   7  33        5.12       26.70     54.00 o 
   2   7  33      184.06      201.13     70.36 o 
   3   7  33      231.53      206.34     75.50 o 
  -4   8  33      786.52      683.84     72.35 o 
  -3   8  33      146.02       79.30     68.34 o 
  -2   8  33      203.78      132.69     42.12 o 
  -1   8  33      207.84      290.56     77.27 o 
   0   8  33        1.15       78.34     63.89 o 
   1   8  33      202.76      435.66     92.57 o 
   2   8  33      251.05      363.70     88.43 o 
  -3   9  33      600.62      491.64     89.81 o 
  -2   9  33       27.80      125.31     65.88 o 
  -1   9  33      437.40      400.65     86.75 o 
   0   9  33       79.31        0.05     53.87 o 
  -3  10  33      453.79      305.53     78.65 o 
   0   0  34      494.08      519.19     79.32 o 
   1   0  34       64.83      129.60     39.57 o 
   2   0  34      125.81      121.92     47.91 o 
   3   0  34        2.01      -48.82    118.17 o 
   4   0  34        9.55       55.83     58.42 o 
   5   0  34      155.33      203.37     75.27 o 
  -5   1  34       30.41       33.13     58.19 o 
  -4   1  34      153.26      147.62     66.99 o 
  -3   1  34      205.41      190.91     63.07 o 
  -2   1  34      517.51      532.51     55.42 o 
  -1   1  34     1144.31     1167.34     76.11 o 
   0   1  34       11.02       81.65     38.46 o 
   1   1  34     1233.74     1443.81     82.18 o 
   2   1  34      550.19      601.10     56.39 o 
   3   1  34      169.19      211.73     75.93 o 
   4   1  34      204.72      378.89     88.18 o 
   5   1  34       59.44      102.16     46.63 o 
  -5   2  34      869.82     1069.06    124.85 o 
  -4   2  34       18.29      -37.12     60.56 o 
  -3   2  34     1774.76     1686.63     89.07 o 
  -2   2  34       30.84      -36.68     36.68 o 
  -1   2  34      317.62      404.60     45.79 o 
   0   2  34       27.88        1.93     32.51 o 
   1   2  34      394.70      466.11     53.74 o 
   2   2  34       25.38      -20.43     50.43 o 
   3   2  34     1861.03     2130.31    158.65 o 
   4   2  34       17.72       22.36     61.03 o 
  -5   3  34       22.55       26.23     67.60 o 
  -4   3  34     1329.01     1470.96    136.44 o 
  -3   3  34       28.43       18.81     32.90 o 
  -2   3  34      260.23      304.64     61.00 o 
  -1   3  34      547.53      484.39     53.80 o 
   0   3  34      116.11      134.15     39.76 o 
   1   3  34      574.92      665.79     85.44 o 
   2   3  34      214.68      305.66     73.08 o 
   3   3  34       11.30      116.54     68.09 o 
   4   3  34     1211.13     1377.39    136.95 o 
  -4   4  34       77.71       59.71     63.39 o 
  -3   4  34       39.52       86.18     37.54 o 
  -2   4  34      714.50      669.98     63.24 o 
  -1   4  34       43.59      -21.30     33.89 o 
   0   4  34     2797.66     2699.41    115.10 o 
   1   4  34       51.16       44.02     51.19 o 
   2   4  34      686.28      656.40     96.19 o 
   3   4  34       24.72      123.24     69.13 o 
   4   4  34       74.63      132.28     72.11 o 
  -4   5  34       48.18        2.70     56.75 o 
  -3   5  34      371.18      348.67     52.83 o 
  -2   5  34        6.39      -31.98     34.57 o 
  -1   5  34      800.81      739.84     64.17 o 
   0   5  34       63.30      112.27     58.10 o 
   1   5  34      828.24      893.94    107.46 o 
   2   5  34       16.19      101.05     65.77 o 
   3   5  34      376.99      543.94     95.76 o 
   4   5  34       89.67      153.92     70.76 o 
  -4   6  34        6.40       -4.13     36.18 o 
  -3   6  34     1045.54     1028.35     80.17 o 
  -2   6  34       15.62      -22.98     48.46 o 
  -1   6  34       71.95      104.61     40.56 o 
   0   6  34        1.16      -53.36     53.55 o 
   1   6  34       74.52      184.02     69.58 o 
   2   6  34       29.34       41.30     57.73 o 
   3   6  34     1026.59      937.95    113.47 o 
  -4   7  34      444.23      431.47     62.34 o 
  -3   7  34       29.85       96.04     43.88 o 
  -2   7  34      328.43      296.18     49.10 o 
  -1   7  34       30.07      -34.64     60.52 o 
   0   7  34       68.70       46.07     58.40 o 
   1   7  34       84.18       -4.43     51.24 o 
   2   7  34      270.70      275.10     73.17 o 
  -4   8  34       91.75      114.54     62.78 o 
  -3   8  34      150.53      158.00     48.02 o 
  -2   8  34      534.77      622.95     67.60 o 
  -1   8  34      133.72      130.39     65.11 o 
   0   8  34      732.27      768.58    108.91 o 
   1   8  34      139.07       81.13     62.12 o 
  -3   9  34      234.21      186.34     68.70 o 
   1   0  35      102.58      113.43     37.03 o 
   2   0  35      256.82      350.21     81.45 o 
   3   0  35        3.24       79.52     60.02 o 
   4   0  35      316.66      526.22     89.48 o 
  -4   1  35       65.34      101.32     63.02 o 
  -3   1  35      572.13      532.59     88.01 o 
  -2   1  35      172.31      192.40     35.85 o 
  -1   1  35      397.11      408.87     52.92 o 
   0   1  35      532.25      496.27     56.81 o 
   1   1  35      466.92      527.54     57.05 o 
   2   1  35      183.63      168.60     70.30 o 
   3   1  35      541.84      580.84     96.49 o 
   4   1  35       62.18      153.27     76.85 o 
  -4   2  35       32.77       70.89     54.05 o 
  -3   2  35       88.26      112.60     62.38 o 
  -2   2  35       91.41       46.37     54.06 o 
  -1   2  35     1801.91     1777.99     93.84 o 
   0   2  35       11.22       51.96     33.79 o 
   1   2  35     1790.75     1881.51    170.46 o 
   2   2  35       86.90       86.39     61.42 o 
   3   2  35      147.21      303.88     81.08 o 
   4   2  35       25.44       38.07     61.45 o 
  -4   3  35       18.18      233.67     73.45 o 
  -3   3  35      693.53      682.00    125.73 o 
  -2   3  35      114.09      115.76     38.51 o 
  -1   3  35      253.03      238.97     44.67 o 
   0   3  35      114.07      135.94     41.74 o 
   1   3  35      205.97      278.14     59.96 o 
   2   3  35       84.38      120.08     64.49 o 
   3   3  35      686.88      865.54    109.47 o 
   4   3  35       14.13      165.11     78.03 o 
  -4   4  35     1051.93      995.46    119.04 o 
  -3   4  35      189.23      177.85     83.63 o 
  -2   4  35      448.28      371.61     54.24 o 
  -1   4  35       26.48      -33.32     33.32 o 
   0   4  35       94.12      195.63     43.79 o 
   1   4  35       19.12       59.25     55.31 o 
   2   4  35      447.16      364.98     85.19 o 
   3   4  35      178.39      385.49     85.19 o 
   4   4  35      929.98     1098.88    123.35 o 
  -4   5  35       97.89      111.96     69.05 o 
  -3   5  35      707.82      718.51     84.25 o 
  -2   5  35      194.53      147.44     41.93 o 
  -1   5  35      169.15       93.33     39.22 o 
   0   5  35      598.81      694.77     97.01 o 
   1   5  35      135.96      203.06     68.45 o 
   2   5  35      218.27      231.30     67.17 o 
   3   5  35      551.54      705.20     99.24 o 
  -4   6  35       22.84       -5.58     57.70 o 
  -3   6  35      268.47      266.82     77.52 o 
  -2   6  35       28.12        5.00     35.89 o 
  -1   6  35      683.29      709.74     97.09 o 
   0   6  35        8.55       85.98     56.21 o 
   1   6  35      772.96      826.03    105.44 o 
   2   6  35       17.06       80.05     64.38 o 
  -4   7  35      285.52      309.18     76.26 o 
  -3   7  35      384.10      449.10     60.34 o 
  -2   7  35      807.46      732.77     70.54 o 
  -1   7  35       93.95      190.93     70.37 o 
   0   7  35      836.48      845.91    107.24 o 
   1   7  35       64.60      250.75     76.03 o 
   2   7  35      792.68      795.19    111.31 o 
  -3   8  35        6.70        7.14     39.15 o 
  -2   8  35      504.66      737.14    102.74 o 
  -1   8  35       74.91       43.00     55.98 o 
   0   8  35      165.00      282.89     77.85 o 
  -3   9  35      438.76      330.23     82.80 o 
   0   0  36     3034.56     3073.64    174.08 o 
   1   0  36      543.54      579.48     57.91 o 
   2   0  36      800.88      878.95     68.06 o 
   3   0  36       52.35      196.45     74.96 o 
   4   0  36      100.64       52.88     42.88 o 
  -4   1  36      522.13      608.18     94.21 o 
  -3   1  36      146.03      158.63     65.09 o 
  -2   1  36      503.74      432.20     54.17 o 
  -1   1  36      329.95      368.05     51.12 o 
   0   1  36      294.58      341.85     50.37 o 
   1   1  36      296.26      408.02     94.04 o 
   2   1  36      647.97      682.67     99.96 o 
   3   1  36      101.98      178.86     63.52 o 
   4   1  36      632.78      874.48    114.13 o 
  -4   2  36        9.18       48.01     54.51 o 
  -3   2  36     1027.30     1005.99    111.62 o 
  -2   2  36       53.05       40.47     51.04 o 
  -1   2  36      429.97      561.75     75.66 o 
   0   2  36      231.31      186.25     42.70 o 
   1   2  36      395.32      558.66     58.22 o 
   2   2  36       51.21      102.23     59.61 o 
   3   2  36      886.70     1084.93    122.71 o 
   4   2  36        8.57      108.74     72.54 o 
  -4   3  36     1131.84     1237.99    131.22 o 
  -3   3  36       33.82        5.96     53.86 o 
  -2   3  36      712.62      712.45     66.51 o 
  -1   3  36      580.37      605.12     61.27 o 
   0   3  36      144.53       65.50     68.34 o 
   1   3  36      575.55      533.54     88.10 o 
   2   3  36      730.18      773.91    102.45 o 
   3   3  36       26.74      201.56     74.65 o 
  -4   4  36       88.62       91.81     63.54 o 
  -3   4  36      341.45      373.33     56.17 o 
  -2   4  36      624.07      543.37     61.22 o 
  -1   4  36      162.85      115.43     40.33 o 
   0   4  36     1684.16     1713.93     94.45 o 
   1   4  36      179.61      177.93     68.52 o 
   2   4  36      648.20      805.10    109.06 o 
   3   4  36      310.27      544.37     94.79 o 
  -4   5  36      249.17      246.63     77.48 o 
  -3   5  36      589.23      530.44     62.02 o 
  -2   5  36      169.77      104.37     41.32 o 
  -1   5  36     1063.81      908.46     71.77 o 
   0   5  36       39.34      -38.57     54.17 o 
   1   5  36     1125.77     1130.59    118.88 o 
   2   5  36      186.55      344.11     79.29 o 
   3   5  36      527.57      781.58    111.90 o 
  -3   6  36     1042.42      944.14     79.01 o 
  -2   6  36      265.05      290.17     51.87 o 
  -1   6  36       57.09      225.68     70.10 o 
   0   6  36      639.00      444.87     84.13 o 
   1   6  36       80.26      263.62     77.48 o 
   2   6  36      309.33      342.32     82.80 o 
  -3   7  36      200.23      238.17     95.27 o 
  -2   7  36      620.62      487.09     61.65 o 
  -1   7  36      869.80      885.48    108.54 o 
   0   7  36       92.96      -17.08     52.00 o 
   1   7  36      981.78     1073.27    121.44 o 
  -3   8  36       18.21      -63.01     63.01 o 
   1   0  37       28.88       17.66     35.37 o 
   2   0  37      892.32     1118.92    122.76 o 
   3   0  37       70.51       76.17     60.84 o 
   4   0  37     1101.56     1211.31     92.92 o 
  -4   1  37        3.86      -15.46     58.75 o 
  -3   1  37      385.79      450.16     60.55 o 
  -2   1  37      288.79      281.58     48.89 o 
  -1   1  37      319.17      317.63     50.55 o 
   0   1  37     2126.56     1883.97     97.90 o 
   1   1  37      390.97      362.64     52.13 o 
   2   1  37      256.10      267.96     72.34 o 
   3   1  37      340.20      436.72     91.16 o 
  -4   2  37       29.13      108.59     63.93 o 
  -3   2  37      415.00      482.49     87.10 o 
  -2   2  37       42.61       -1.74     34.50 o 
  -1   2  37     1003.07     1034.56     88.72 o 
   0   2  37      267.38      278.14     46.02 o 
   1   2  37      904.82     1077.40     75.30 o 
   2   2  37       40.65       69.31     58.41 o 
   3   2  37      376.25      410.60     90.85 o 
  -4   3  37      219.60      402.68     85.55 o 
  -3   3  37      587.49      571.35     92.53 o 
  -2   3  37      712.77      651.19     64.21 o 
  -1   3  37      248.45      268.58     48.63 o 
   0   3  37     1120.69     1147.78     78.24 o 
   1   3  37      247.79      281.12     78.26 o 
   2   3  37      677.43      775.74    105.85 o 
   3   3  37      536.25      683.78    102.56 o 
  -4   4  37      836.06      976.48    120.85 o 
  -3   4  37      345.22      392.56     77.45 o 
  -2   4  37     1169.47     1054.84     78.67 o 
  -1   4  37       24.92       56.10     36.86 o 
   0   4  37       51.82      195.59     53.09 o 
   1   4  37       14.41       65.33     58.34 o 
   2   4  37     1268.11     1512.25    140.99 o 
   3   4  37      331.70      513.14     95.79 o 
  -3   5  37       85.84       87.97     45.08 o 
  -2   5  37        6.25       13.56     38.38 o 
  -1   5  37       78.30      -53.42     56.66 o 
   0   5  37       47.15       72.39     60.57 o 
   1   5  37      137.86      248.80     79.00 o 
   2   5  37       28.64      214.23     78.35 o 
  -3   6  37       53.75      102.00     45.59 o 
  -2   6  37       69.52       63.18     59.90 o 
  -1   6  37      322.11      460.01     84.83 o 
   0   6  37      101.63      155.18     61.11 o 
   1   6  37      343.04      456.76     91.59 o 
  -3   7  37      280.61      294.20     85.15 o 
  -2   7  37      180.40      207.48     69.76 o 
  -1   7  37       37.89       46.42     57.38 o 
   0   7  37      343.07      477.38     93.50 o 
   0   0  38     3179.56     2961.43    172.21 o 
   1   0  38       20.88        0.61     70.16 o 
   2   0  38     1019.87     1120.43    119.09 o 
   3   0  38       67.36      105.91     64.74 o 
  -3   1  38       87.23      219.19     77.26 o 
  -2   1  38      427.73      569.53     92.75 o 
  -1   1  38      634.52      674.78    120.77 o 
   0   1  38       32.26       89.91     39.96 o 
   1   1  38      547.91      598.62     60.59 o 
   2   1  38      407.04      635.26    100.20 o 
   3   1  38       61.73       84.70     64.97 o 
  -3   2  38     1598.61     1746.93    146.06 o 
  -2   2  38        0.53        2.99     38.29 o 
  -1   2  38      676.78      693.33     92.61 o 
   0   2  38        0.63       46.65     37.52 o 
   1   2  38      697.27      819.73    101.80 o 
   2   2  38        0.76       31.57     55.03 o 
   3   2  38     1476.79     1347.38    138.20 o 
  -3   3  38      198.23      173.02     71.29 o 
  -2   3  38      459.34      438.12     57.13 o 
  -1   3  38      877.01      850.16     72.47 o 
   0   3  38       14.53       79.89     41.72 o 
   1   3  38      862.47      937.88    112.21 o 
   2   3  38      390.52      613.66     99.41 o 
  -3   4  38      276.40      161.64     65.84 o 
  -2   4  38      950.70      948.39     77.21 o 
  -1   4  38      128.98      164.08     66.62 o 
   0   4  38     1259.62     1266.98    122.78 o 
   1   4  38      143.61       90.96     59.38 o 
   2   4  38      969.15     1046.17    121.42 o 
  -3   5  38      225.29      218.25     52.29 o 
  -2   5  38      417.27      379.61     85.55 o 
  -1   5  38     1092.27      963.50    112.18 o 
   0   5  38       14.62      -44.71     57.02 o 
   1   5  38     1253.97     1246.27    129.81 o 
  -3   6  38      383.22      248.81     52.65 o 
  -2   6  38      177.37      216.50     74.10 o 
  -1   6  38       66.79       59.28     56.64 o 
   0   6  38      261.91      255.19     78.00 o 
  -3   7  38       70.26       93.84     67.99 o 
   1   0  39       26.62       65.82     37.03 o 
   2   0  39     1126.08     1357.12    132.19 o 
   3   0  39       33.26      173.21     74.34 o 
  -3   1  39      455.02      508.71     91.26 o 
  -2   1  39      298.25      386.98     82.33 o 
  -1   1  39      132.98      158.99     44.12 o 
   0   1  39      529.69      544.15     66.06 o 
   1   1  39      109.24      208.51     76.79 o 
   2   1  39      196.94      338.42     77.48 o 
  -3   2  39       65.92       60.01     58.44 o 
  -2   2  39       90.93      181.95     70.96 o 
  -1   2  39     1091.64     1120.82     81.17 o 
   0   2  39        0.04      -33.19     75.21 o 
   1   2  39     1053.07     1160.62    120.56 o 
   2   2  39       91.23       22.70     58.73 o 
  -3   3  39      339.56      291.04     76.15 o 
  -2   3  39      235.17      278.55     73.92 o 
  -1   3  39      112.31       99.06     40.38 o 
   0   3  39       75.80       58.76     36.36 o 
   1   3  39      138.87      225.96     73.58 o 
   2   3  39      296.36      322.77     79.32 o 
  -3   4  39       90.19      131.10     69.34 o 
  -2   4  39      624.82      619.48    112.61 o 
  -1   4  39       14.96       33.63     76.91 o 
   0   4  39      127.95      234.08     70.36 o 
   1   4  39       12.99      194.27     73.01 o 
  -3   5  39      458.19      388.56     88.38 o 
  -2   5  39      181.70      181.70     48.64 o 
  -1   5  39      187.48      206.49     64.66 o 
   0   5  39      685.50      728.57    101.78 o 
  -3   6  39      131.94       93.37     69.31 o 
  -2   6  39       64.48      -35.64     53.77 o 
  -1   6  39     1414.66     1276.29    131.19 o 
   0   0  40      825.96      927.55    107.35 o 
   1   0  40       90.77       14.89     51.65 o 
   2   0  40      528.58      722.54    104.47 o 
  -2   1  40      605.54      585.96     95.40 o 
  -1   1  40      651.26      651.74     66.23 o 
   0   1  40        4.21       47.28     35.70 o 
   1   1  40      552.06      612.38     95.84 o 
   2   1  40      578.79      789.59    111.35 o 
  -3   2  40      347.05      376.55     85.43 o 
  -2   2  40       59.31       29.41     54.77 o 
  -1   2  40      139.35      286.56     52.74 o 
   0   2  40       97.98       51.44     38.69 o 
   1   2  40      190.40      179.46     64.65 o 
   2   2  40       64.34      153.12     74.63 o 
  -3   3  40       52.76      -61.91     61.91 o 
  -2   3  40      320.86      290.79     54.87 o 
  -1   3  40       21.18       55.77     41.37 o 
   0   3  40      136.06      182.95     68.35 o 
   1   3  40       25.03       60.34     58.76 o 
  -3   4  40      237.87      202.43     72.04 o 
  -2   4  40      398.39      389.72     58.83 o 
  -1   4  40      205.35      213.37     46.94 o 
   0   4  40      938.14     1014.27    117.58 o 
   1   4  40      218.51      206.08     71.86 o 
  -2   5  40       66.47      108.03     61.49 o 
  -1   5  40      585.01      652.48     96.77 o 
   0   5  40        0.01       75.18     67.75 o 
   1   0  41        7.53      -33.04     54.14 o 
   2   0  41     1670.93     1563.59    145.60 o 
  -2   1  41      375.97      473.82     92.15 o 
  -1   1  41      157.11      154.44     55.85 o 
   0   1  41      710.27      690.49     67.29 o 
   1   1  41      208.16      303.31     77.75 o 
  -2   2  41       53.76       80.20     64.45 o 
  -1   2  41      767.64      716.02     80.89 o 
   0   2  41        6.38      169.27     67.51 o 
   1   2  41      705.80      742.37    103.93 o 
  -2   3  41      552.90      536.69     93.98 o 
  -1   3  41      104.00      187.21     45.21 o 
   0   3  41      580.31      602.39     95.14 o 
   1   3  41       70.27      139.93     66.14 o 
  -1   4  41       40.52       60.19     52.91 o 
   0   4  41      660.56      629.61     97.52 o 
  -2   5  41      503.94      612.63     96.07 o 
   0   0  42     1186.57     1030.12    113.95 o 
   1   0  42      163.71      189.94     71.83 o 
  -1   1  42      970.12      885.03    109.90 o 
   0   1  42        5.38       71.50     41.40 o 
   1   1  42     1028.27     1035.53    119.16 o 
  -1   2  42       90.69      218.67     90.28 o 
   0   2  42        6.85      -38.04     57.55 o 
  -1   3  42      589.61      651.75     69.03 o 
   0   3  42        0.70      103.74     63.53 o 
  -1   4  42      144.57      206.28     70.65 o 
   1   0  43      155.07      214.33     72.90 o 
  -1   1  43      272.00      243.90     77.70 o 
   0   1  43      326.56      322.90     80.26 o 
  -1   2  43      460.83      545.80     92.57 o 
   0   2  43      313.53      299.58     76.77 o 
  -1   3  43      273.77      245.60     67.06 o 
                                                 
